# Supplementary material for: Development of a novel immune infiltration-related diagnostic model for Alzheimer’s disease using bioinformatic strategies
Source: Front Immunol. 2023 Jul 20;14:1147501. doi: 10.3389/fimmu.2023.1147501 (PMC10400274; doi:10.3389/fimmu.2023.1147501)
Supplement: Supplementary file 1 [file DataSheet_1.zip]

Archive with 8 entries (7 files):
- table/table S1.xlsx
- table/table S2.xlsx
- table/table S3.xlsx
- table/table S4.xlsx
- table/table S5.xlsx
- table/table S6.xlsx
- table/table S7.xlsx
- table/
