# Supplementary material for: Development of a novel immune infiltration-related diagnostic model for Alzheimer’s disease using bioinformatic strategies
Source: Front Immunol. 2023 Jul 20;14:1147501. doi: 10.3389/fimmu.2023.1147501 (PMC10400274; doi:10.3389/fimmu.2023.1147501)
Supplement: Supplementary file 1 [file DataSheet_1.zip › table/table S1.xlsx]

## Sheet: Sheet1
https://www.jianguoyun.com/p/DeepnDIQuZLYCxjT-IkFIAA
