# Supplementary material for: Development of a novel immune infiltration-related diagnostic model for Alzheimer’s disease using bioinformatic strategies
Source: Front Immunol. 2023 Jul 20;14:1147501. doi: 10.3389/fimmu.2023.1147501 (PMC10400274; doi:10.3389/fimmu.2023.1147501)
Supplement: Supplementary file 1 [file DataSheet_1.zip › table/table S2.xlsx]

## Sheet: immune-CIBERSORT-zhuan
Type	ID	ImmuneCell	B cell naive	B cell memory	B cell plasma	T cell CD8+	T cell CD4+ naive	T cell CD4+ memory resting	T cell CD4+ memory activated	T cell follicular helper	T cell regulatory (Tregs)	T cell gamma delta	NK cell resting	NK cell activated	Monocyte	Macrophage M0	Macrophage M1	Macrophage M2	Myeloid dendritic cell resting	Myeloid dendritic cell activated	Mast cell activated	Mast cell resting	Eosinophil	Neutrophil
		pvalue	0.138164	0.971632	0.699081	0.0384623	0.959555	0.0226517	0.389445	0.126003	0.855216	0.000782822	0.000336483	0.705947	0.407872	0.00259601	0.764301	2.907e-10	0.409744	0.0472231	0.32859	0.0125078	0.748408	0.459114
GSE63061-AD	GSM1539511	AD	0	0.0248709	0.0104029	0.041971	0.208326	0	0.00394717	0	0.0669506	0	0.13616	0	0.211311	0.0576965	0	0	0	0.030712	0	0.0878203	0	0.119832
GSE63061-AD	GSM1539512	AD	0	0.0315174	0	0.0667031	0.339241	0.0633813	0	0	0	0.0549078	0.120325	0	0.294721	0	0	0.00851274	0	0.0180842	0	0.00260688	0	0
GSE63061-AD	GSM1539513	AD	0	0.0445631	0.00202207	0.0638357	0.0891898	0.0916267	0	0	0	0	0.0886297	0	0.136201	0.00391501	0	0	0	0.0237003	0.0191322	0	0	0.437184
GSE63061-AD	GSM1539514	AD	0.0420883	0	0	0.014717	0.16319	0.0920377	0	0	0.0164071	0	0.16174	0	0.274602	0	0	0	0	0.0191102	0	0.0461656	0	0.169943
GSE63061-AD	GSM1539515	AD	0	0.0330596	0	0.166671	0.0158984	0	0.00827434	0	0.00283686	0	0.125534	0	0.106084	0.0935629	0	0	0	0	0	0.000973029	0	0.447105
GSE63061-AD	GSM1539516	AD	0	0.0562039	0	0.111917	0	0.0875388	0.105696	0	0	0	0.174104	0	0.217559	0.0236175	0	0	0	0.0577426	0	0	0	0.117589
GSE63061-AD	GSM1539517	AD	0	0.0195896	0.0208447	0	0.146145	0.051717	0	0	0.0544198	0	0.100531	0.100623	0.142827	0.0133009	0	0	0	0.0501268	0	0.0206731	0	0.228828
GSE63061-AD	GSM1539518	AD	0	0.0292291	0.0153005	0.105382	0.174608	0	0	0	0.0677073	0	0.183991	0.0370359	0.187127	0.036914	0	0	0	0	0	0.00314036	0	0.159565
GSE63061-AD	GSM1539519	AD	0.0212731	0	0	0	0.0507323	0	0	0.000809894	0.00981275	0.000895871	0.0983479	0.00621081	0.126683	0.0599251	0	0	0	0.00969945	0	0.145111	0	0.470498
GSE63061-AD	GSM1539520	AD	0	0.0131758	0	0.0532543	0.0329386	0	0	0	0.025162	0.00473681	0.217186	0	0.244948	0.00471834	0	0	0	0	0	0	0	0.203881
GSE63061-AD	GSM1539521	AD	0	0.0324759	0	0.180048	0.173497	0	0.0669946	0	0.046451	0	0.134307	0	0.249796	0.0596219	0	0.00335637	0	0.00532826	0	0	0	0.0481241
GSE63061-AD	GSM1539522	AD	0.0317338	0.0429819	0	0.0553267	0	0.00834688	0.0225188	0	0.0121069	0.00260452	0.196022	0	0.367859	0.030711	0.00180307	0	0	0.00480912	0.0134413	0	0	0.00973538
GSE63061-AD	GSM1539523	AD	0.00683325	0	0	0.188678	0.07376	0	0.0041982	0	0.0398598	0	0.105647	0	0.233315	0.0498449	0	0	0	0.0298209	0.0067633	0	0	0.261279
GSE63061-AD	GSM1539524	AD	0.0299379	0.030502	0	0.0242464	0.0969114	0.112697	0.0113055	0	0	0.0251204	0.080591	0	0.0674495	0.0794363	0	0	0	0.0223995	0	0.0707597	0	0.348644
GSE63061-AD	GSM1539525	AD	0.00910324	0.00714364	0	0.0709872	0.105036	0.00924018	0.00660903	0	0.0111745	0	0.11033	0	0.338819	0.027856	0	0.00825825	0	0.00733125	0	0.00147728	0	0.286634
GSE63061-AD	GSM1539526	AD	0	0.00990383	0	0.117081	0.110015	0	0.00439953	0	0.0443607	0	0.0596344	0.0119368	0.17176	0.0937146	0	0	0	0.00936249	0	0.0477026	0	0.320128
GSE63061-AD	GSM1539527	AD	0	0.0188304	0.0077631	0.206583	0.20726	0	0	0	0.0498411	0	0.0791511	0.086407	0.243807	0.00884832	0	0.0134902	0	0.00875779	0	0.0066024	0	0.0626578
GSE63061-AD	GSM1539528	AD	0	0.0356716	0	0.0563929	0.134404	0	0	0	0.0705166	0	0.183228	0.0132622	0.29495	0.0237081	0	0	0	0.0287101	0	0.0383354	0	0.146661
GSE63061-AD	GSM1539529	AD	0	0.0404401	0	0.0182766	0.11861	0.0316584	0.0244078	0	0	0	0.0834949	0	0.310747	0.028576	0	0	0	0.0454609	0	0.0227205	0	0.316523
GSE63061-AD	GSM1539530	AD	0.0135953	0	0	0.072724	0.0611967	0	0.0565996	0	0	0	0.240223	0	0.0882692	0.0250714	0	0	0	0.0118157	0	0.0119101	0	0.429229
GSE63061-AD	GSM1539531	AD	0	0.028526	0	0.359774	0	0	0.0231943	0	0.077278	0	0.19921	0	0.127663	0.0281257	0	0	0	0.0165663	0	0.0108163	0	0.128847
GSE63061-AD	GSM1539532	AD	0	0.0433108	0	0.175954	0.0147136	0.0370486	0	0	0	0.307246	0.121385	0.03821	0.195588	0.00661608	0	0.0318262	0	0.0224964	0.00560599	0	0	0
GSE63061-AD	GSM1539533	AD	0	0.0399265	0	0.0875945	0.183601	0	0.010101	0	0.0670297	0	0.181278	0	0.253254	0.0162232	0.00156139	0	0	0	0	0.0450858	0	0.114344
GSE63061-AD	GSM1539534	AD	0	0.02186	0	0	0.203025	0.073836	0.00962624	0	0.0329392	0.0106572	0.133548	0.0194816	0.375897	0.00900129	0	0	0	0.00969547	0	0	0	0.100433
GSE63061-AD	GSM1539535	AD	0.0261419	0	0	0.158794	0.0449658	0	0.0380867	0	0.00552987	0.0249287	0.144231	0	0.143663	0.0175058	0	0.00280645	0	0.0176264	0	0.05762	0	0.3181
GSE63061-AD	GSM1539536	AD	0	0.0119573	0	0.0867538	0.0252517	0	0	0	0.00866879	0	0.133493	0	0.275536	0.0793055	0	0	0	0	0.00562159	0	0	0.373411
GSE63061-AD	GSM1539537	AD	0	0.0206407	0.00466247	0.0369493	0.176497	0	0	0	0.0606691	0	0.0505115	0.0231145	0.260071	0.0667981	0.00484823	0	0	0	0	0.0173567	0	0.277882
GSE63061-AD	GSM1539538	AD	0.0301811	0	0	0.105881	0.256681	0	0.026644	0	0.0834322	0	0.133592	0	0.138888	0.0107571	0	0	0	0.0146795	0	0.0203939	0	0.178871
GSE63061-AD	GSM1539539	AD	0	0.0319274	0	0.0159313	0.115168	0	0.00494288	0	0.0204471	0.0126894	0.131589	0	0.31287	0.0823032	0.00124547	0	0	0.0252217	0.0127414	0	0	0.255622
GSE63061-AD	GSM1539540	AD	0.00298291	0.0676294	0	0.101984	0	0.0296076	0.0194213	0	0.0445514	0	0.176276	0	0.326635	0.0535043	0	0.00324394	0	0	0.032449	0	0	0.141715
GSE63061-AD	GSM1539541	AD	0.029586	0	0	0	0.0369908	0.0291092	0.0103064	0	0.00836972	0	0.137355	0	0.210737	0.0537041	0	0	0	0.03678	0.00430076	0	0	0.479174
GSE63061-AD	GSM1539542	AD	0	0.0232856	0	0.24	0.0248761	0.0380628	0.0409896	0	0	0.0237856	0.202963	0	0.115941	0.0169096	0	0	0	0.0429076	0.0165415	0.00460292	0	0.209135
GSE63061-AD	GSM1539543	AD	0	0.0233772	0	0.113708	0.15145	0	0.0828153	0	0.0286106	0	0.270527	0	0.148396	0.0263218	0	0	0	0.00704963	0	0.033061	0	0.114683
GSE63061-AD	GSM1539544	AD	0	0.024435	0.0313862	0	0.108003	0.0270766	0.00893953	0	0	0.0261006	0.0512062	0.0128477	0.339539	0.037655	0.00223742	0.0296387	0	0.0200565	0.00879484	0	0.0283939	0
GSE63061-AD	GSM1539545	AD	0.010751	0.0297373	0	0	0.0737162	0.00561815	0	0	0.038086	0.000956083	0.160261	0	0.282442	0.0925853	0	0	0	0	0.0340017	0	0	0.271845
GSE63061-AD	GSM1539546	AD	0.00780856	0.00198221	0	0.0717022	0.0440349	0	0.0445264	0	0.0267548	0	0.148007	0	0.183265	0.105841	0	0	0	0	0	0	0	0.366077
GSE63061-AD	GSM1539547	AD	0.00997724	0.00267095	0	0.0705027	0.0884572	0	0	0	0.0385854	0.0244009	0.0947541	0	0.290991	0.0516845	0.00732352	0	0	0	0	0	0	0.320652
GSE63061-AD	GSM1539548	AD	0	0.0127947	0	0.0893746	0.0688199	0	0.00645008	0	0.00722087	0	0.218414	0	0.241384	0.0038987	0	0	0	0	0.0183183	0	0	0.333324
GSE63061-AD	GSM1539549	AD	0.0138747	0	0	0.225827	0.121992	0	0.0948072	0	0	0	0.161164	0	0.243209	0.0439779	0	0	0	0.0215057	0	0	0	0.0736421
GSE63061-AD	GSM1539550	AD	0	0.0338078	0	0.207449	0.174182	0.00564245	0	0	0.031622	0	0.192843	0	0.142417	0.0432775	0	0	0	0	0	0.024171	0	0.144589
GSE63061-AD	GSM1539554	AD	0.0101982	0.00586759	0	0.277565	0	0	0.0680624	0	0.000419876	0.0675162	0.244497	0	0.1087	0.0444219	0	0.0173012	0	0	0	0	0	0.155451
GSE63061-AD	GSM1539560	AD	0	0.0529272	0.00974261	0.0251303	0.230849	0.164292	0	0	0.00304226	0.0285664	0.100154	0	0.272246	0.0217525	0	0	0	0.0161192	0.0169061	0	0	0.0582727
GSE63061-AD	GSM1539562	AD	0	0.052952	0	0.201823	0.0730781	0	0	0	0.049376	0	0.0929556	0.0346231	0.214573	0.0235047	0.00630963	0	0	0	0	0.0501425	0	0.200662
GSE63061-AD	GSM1539563	AD	0	0.00936662	0	0.0170878	0.109693	0	0	0	0.0306687	0	0.117205	0.0170402	0.276485	0.0872809	0	0	0	0	0	0	0	0.335174
GSE63061-AD	GSM1539570	AD	0	0.0750971	0.00605619	0.17752	0.083138	0	0.00951713	0	0.00985024	0	0.117966	0	0.255941	0.00147458	0	0	0	0.0097318	0	0	0	0.253708
GSE63061-AD	GSM1539571	AD	0	0.00881324	0	0.0751078	0	0	0.0686954	0	0	0.112623	0.116003	0.00753361	0.279147	0	0.00697645	0	0	0.0426071	0	0.0792947	0	0.203199
GSE63061-AD	GSM1539575	AD	0	0.0294582	0	0.13356	0.285404	0.0483177	0.0200734	0	0.0181047	0	0.115948	0	0.107847	0.0485275	0	0	0	0.0577896	0.00664715	0.00578373	0	0.174549
GSE63061-AD	GSM1539576	AD	0	0.0128944	0	0.022857	0.0681051	0	0.0126844	0	0.0342259	0	0.0975072	0	0.36219	0.0258516	0	0	0	0.0257891	0	0.00764376	0	0.330252
GSE63061-AD	GSM1539577	AD	0.0878128	0	0	0.0499427	0.223528	0.00275383	0.0236912	0	0.0177806	0.0251635	0.10749	0	0.251804	0.0518781	0	0	0	0.0144076	0	0	0	0.143748
GSE63061-AD	GSM1539579	AD	0	0.0451122	0	0.0984281	0.0379739	0	0	0	0.0801442	0	0.165179	0	0.183343	0.0402987	0.0100205	0	0	0.0235298	0	0.0884272	0	0.227543
GSE63061-AD	GSM1539581	AD	0	0.0312738	0	0.0670374	0.111646	0.0844032	0.0673417	0	0	0	0.264726	0	0.15854	0.0525447	0	0	0	0.00581122	0.00479416	0	0	0.151881
GSE63061-AD	GSM1539582	AD	0	0.0299915	0	0.00598831	0.0944729	0	0.0451836	0	0.0333924	0	0.108731	0.00488963	0.148354	0.0865976	0	0	0	0.00577175	0.02922	0	0	0.407408
GSE63061-AD	GSM1539583	AD	0.0130331	0.00615751	0	0.00229921	0.260031	0.0851182	0	0	0.013776	0	0.121823	0.0204589	0.207222	0.0453604	0	0.0271715	0	0.0217611	0.0435504	0	0	0.132238
GSE63061-AD	GSM1539586	AD	0.0092114	0.00737814	0	0.0700978	0.0842439	0.00752029	0.00912005	0	0.0550032	0.015392	0.14237	0	0.335563	0.00843309	0.0046347	0	0	0.00943546	0.0174222	0	0	0.224176
GSE63061-AD	GSM1539587	AD	0.0326181	0	0	0.104966	0.0864408	0	0.0122643	0	0.0520154	0	0.239108	0	0.240045	0.00774331	0	0	0	0.0246794	0	0.013478	0	0.186641
GSE63061-AD	GSM1539589	AD	0	0.0342028	0	0.0966849	0	0	0.00739912	0	0.0275423	0	0.155527	0	0.152791	0.0677164	0	0	0	0	0	0.0476899	0	0.410446
GSE63061-AD	GSM1539593	AD	0.0640217	0	0	0.0547219	0.089537	0	0.0445133	0	0.0296412	0	0.217733	0	0.180727	0.0403266	0	0	0	0	0.008307	0	0	0.270471
GSE63061-AD	GSM1539599	AD	0	0.00947774	0	0.101529	0.0422571	0	0	0	0.00746215	0.0106015	0.10627	0	0.203311	0.068606	0	0	0	0.0066559	0	0.00852867	0	0.4353
GSE63061-AD	GSM1539604	AD	0	0.032134	0	0.039652	0.192195	0.0259024	0.0224447	0	0	0.0408782	0.0602876	0	0.195052	0.0175569	0	0	0	0	0.0325179	0	0	0.108258
GSE63061-AD	GSM1539606	AD	0	0.0274009	0	0.00689328	0	0.0304643	0.0628457	0	0	0.000486816	0.135023	0	0.0723943	0.0525064	0	0	0	0.00295026	0.0198241	0	0	0.589211
GSE63061-AD	GSM1539613	AD	0	0.00525281	0.000591301	0.321752	0.0965072	0.00609808	0	0	0	0.171921	0.0726056	0.0127508	0.230338	0.0295819	0	0.0279125	0	0.0117202	0.00935164	0	0	0.00361657
GSE63061-AD	GSM1539616	AD	0	0.0470294	0.0161934	0.112599	0.224686	0	0	0	0.134406	0	0.146108	0.0621244	0.208377	0.0294059	0	0.00385821	0	0	0	0.00607254	0	0.00914086
GSE63061-AD	GSM1539619	AD	0	0	0	0.250771	0	0	0.00165819	0	0.0163349	0	0.163758	0.0110958	0.226996	0.104212	0	0.00155103	0	0	0	0	0	0.223624
GSE63061-AD	GSM1539623	AD	0	0.0229407	0	0.1285	0.0366851	0	0.0356688	0	0.000388761	0	0.198678	0	0.240252	0.0555394	0	0	0	0.00342681	0	0.00619273	0	0.271727
GSE63061-AD	GSM1539624	AD	0	0	0.0120769	0	0.142456	0	0.00585208	0	0	0.0992952	0	0	0.202857	0.0650965	0.00805913	0	0	0	0	0.0272601	0	0.437047
GSE63061-AD	GSM1539626	AD	0	0.0438081	0	0.0786495	0.112342	0	0	0	0.0956066	0.0777775	0.107048	0	0.161073	0.0669655	0.00507221	0	0	0.00330522	0	0.0422971	0	0.20903
GSE63061-AD	GSM1539627	AD	0	0	0	0.0465367	0.175658	0	0.0271672	0	0.0602441	0	0.204106	0.04716	0.301822	0.041573	0	0.00988653	0	0.00528143	0	0.0138828	0	0.0666817
GSE63061-AD	GSM1539629	AD	0	0	0	0.0475306	0.492906	0.0281753	0.000987447	0	0.00253146	0	0.0638383	0.0198406	0.0616172	0	0	0.0144822	0	0	0	0	0	0.0145132
GSE63061-AD	GSM1539630	AD	0.00951034	0.0288316	0	0.0139487	0.190919	0	0	0	0.0760967	0	0.0807872	0	0.208235	0.056214	0	0	0	0	0	0.026088	0	0.309369
GSE63061-AD	GSM1539632	AD	0	0.0271439	0	0.089097	0.180104	0.211335	0.0148309	0	0	0.260685	0	0.0357737	0.109626	0	0	0.00784079	0	0.0248877	0.0127657	0	0	0.025911
GSE63061-AD	GSM1539634	AD	0	0.0175569	0	0.157988	0.0709072	0	0.0455558	0	0.0222581	0	0.28393	0	0.156343	0.0685414	0	0	0	0	0	0	0	0.17692
GSE63061-AD	GSM1539637	AD	0.00284768	0.279469	0	0.0881726	0.0724573	0	0	0	0	0.160691	0.0388111	0	0.24273	0	0.00885643	0.0248603	0	0.0157311	0.00484616	0	0.00309009	0.0574366
GSE63061-AD	GSM1539641	AD	0	0.029926	0	0.0526198	0.222791	0.0388085	0.00992778	0	0	0	0.306012	0	0.239095	0.0179354	0	0.0214667	0	0.0332615	0.0141281	0	0	0.0140289
GSE63061-AD	GSM1539643	AD	0	0.064509	0	0.0588403	0.0982794	0	0.00775814	0	0.00562306	0.0414609	0.124942	0	0.164258	0.144087	0.00949273	0	0	0	0	0.017852	0	0.262897
GSE63061-AD	GSM1539644	AD	0	0.0338207	0	0.158877	0.0286868	0	0.0194822	0	0	0.124566	0.0630533	0.0178341	0.2136	0.00759686	0	0.0241391	0	0.00778753	0	0.0278728	0	0.272683
GSE63061-AD	GSM1539646	AD	0	0.0271474	0	0.0822228	0.0636069	0	0	0	0.0409444	0.02929	0.202094	0	0.236457	0.0849866	0	0	0	0.00270271	0.00233228	0.00668423	0	0.221532
GSE63061-AD	GSM1539647	AD	0	0.0345898	0	0.19749	0	0	0.0132234	0	0.0511578	0	0.277155	0	0.267548	0.0594678	0	0.00663461	0	0	0	0.0462708	0	0.0464628
GSE63061-AD	GSM1539648	AD	0.0227798	0.00681318	0.0129071	0.0788639	0.188382	0.0370244	0.0110474	0	0.00955174	0	0.0930147	0.0173493	0.350595	0.00852139	0	0	0	0.0130927	0.0299717	0	0	0.120087
GSE63061-AD	GSM1539650	AD	0	0	0	0.293649	0.0502006	0.00150732	0	0	0	0.11195	0.13224	0.00459811	0.168477	0.0608136	0.00455374	0.0112154	0	0	0	0.00578268	0	0.155012
GSE63061-AD	GSM1539656	AD	0	0.0283335	0	0.0630354	0.0120899	0	0	0	0.00825025	0	0.166081	0	0.261577	0.0809361	0	0	0	0.00603812	0.0231189	0	0	0.35054
GSE63061-AD	GSM1539661	AD	0.0363194	0.0149024	0	0.0419365	0.132526	0	1.22e-05	0	0.0256219	0	0.181117	0	0.3645	0.0158281	0.00191827	0	0	0.00228226	0.00287235	0	0	0.180163
GSE63061-AD	GSM1539662	AD	0.0093367	0	0	0.0142279	0.207077	0.211522	0	0	0	0	0.12798	0	0.193395	0.0181899	0	0	0	0	0	0.0611364	0	0.157135
GSE63061-AD	GSM1539663	AD	0.0047358	0	0	0.129013	0.0474975	0	0.0237413	0	0.0326425	0	0.135427	0	0.175216	0.0811888	0	0	0	0	0.00751964	0.0011555	0	0.361863
GSE63061-AD	GSM1539665	AD	0.0127877	0	0.015277	0.052032	0.0579211	0	0.0821832	0	0.0112816	0.0196906	0.181686	0	0.147798	0.0505326	0	0	0	0.0128186	0.00835026	0	0	0.347641
GSE63061-AD	GSM1539666	AD	0	0.0539068	0	0.0104684	0.0876832	0.0108093	0	0	0.0610235	0	0.0996081	0.00288699	0.30376	0.0497925	0	0	0	0.0172009	0.00186447	0	0	0.300996
GSE63061-AD	GSM1539673	AD	0	0.011197	0	0.121079	0.0791329	0	0	0	0.0499841	0	0.234741	0	0.0891635	0	0	0	0	0.0124406	0.00590084	0	0	0.407558
GSE63061-AD	GSM1539674	AD	0	0.0140143	0	0.0444712	0.0314041	0.149422	0.0171181	0	0.0278549	0	0.213313	0	0.260868	0	0.0178981	0	0.00155869	0.0094199	0	0.0437087	0	0.16895
GSE63061-AD	GSM1539675	AD	0	0.0973486	0	0.0369987	0.123631	0	0	0	0.111298	0.0380568	0	0.116645	0.207945	0.0130977	0	0	0	0.0365533	0	0.0746347	0	0.143791
GSE63061-AD	GSM1539676	AD	0.0574865	0	0	0.0351015	0.293256	0	0.0760031	0	0.043255	0.123554	0.0433693	0.0592159	0.210698	0.0345092	0.00136861	0	0.00104794	0.0176975	0	0	0	0.00343719
GSE63061-AD	GSM1539678	AD	0.0231269	0.013336	0	0.361505	0.0861252	0	0.0209089	0	0	0	0.124548	0	0.229004	0.0140187	0	0.00278421	0	0.0141926	0.0145508	0	0	0.0959
GSE63061-AD	GSM1539687	AD	0	0.0232368	0	0	0.0515136	0	0	0	0.0417069	0	0.140099	0.0249111	0.296331	0.0482551	0	0	0	0.0140044	0	0.0467508	0	0.313192
GSE63061-AD	GSM1539689	AD	0.0228485	0	0	0.102326	0.0279699	0	0.00273172	0	0.102451	0	0.254399	0	0.208179	0.0716704	0	0	0	0	0	0	0	0.207423
GSE63061-AD	GSM1539691	AD	0	0.0591975	0	0.0342028	0.168777	0.0637883	0.0274467	0	0.0286301	0.0264087	0.0455012	0	0.353018	0.0156995	0.00881127	0.0173748	0	0	5.07e-05	0	0	0.151093
GSE63061-AD	GSM1539692	AD	0	0.0850172	0	0.0525635	0.00533443	0.0434957	0.03054	0	0.0353725	0	0.110749	0	0.207177	0.0192985	0.00481017	0	0	0	0	0.00519115	0	0.400451
GSE63061-AD	GSM1539693	AD	0	0.00796798	0.00527969	0.107734	0.143299	0.0180614	0	0	0	0	0.0667813	0	0.214601	0	0.00490778	0.0407589	0	0	0	0.0738263	0	0.316782
GSE63061-AD	GSM1539697	AD	0.0117075	0.0212729	0	0.228289	0.0945341	0	0	0	0.133356	0	0.126245	0.0192362	0.158492	0.00785087	0	0	0	0.0535785	0	0.0208172	0	0.12462
GSE63061-AD	GSM1539698	AD	0	0	0	0.243336	0.0105288	0	0	0	0.00961068	0.0470624	0.167506	0	0.234422	0.0189471	0	0	0	0.024768	0	0.0194917	0	0.224327
GSE63061-AD	GSM1539701	AD	0.0385024	0	0	0.145257	0	0.0105937	0.0183482	0	0	0	0.160187	0	0.491377	0.0104293	0.0117367	0.019311	0	0	0	0	0	0.0942577
GSE63061-AD	GSM1539703	AD	0	0.0507594	0	0.0420358	0.057795	0	0.0295587	0	0.00317372	0	0.132088	0	0.250335	0.0765557	0	0	0	0.0138967	0	0.0194696	0	0.324332
GSE63061-AD	GSM1539705	AD	0.0149572	0.0233027	0	0.13597	0.138442	0.0733893	0	0	0	0	0.185635	0	0.166384	0.0130536	0.0162508	0.00291412	0	0	0.00271858	0	0	0.226983
GSE63061-AD	GSM1539713	AD	0.01554	0	0	0.158592	0.0108554	0.0418827	0.0143979	0	0	0.055702	0.196851	0	0.197156	0.0194055	0	0.0149344	0	0	0.0719565	0	0	0.202727
GSE63061-AD	GSM1539717	AD	0	0.0211028	0	0.248913	0	0.0103929	0.124569	0	0	0	0.292066	0	0.185428	0.0134597	0	0	0	0	0	0	0	0.104069
GSE63061-AD	GSM1539718	AD	0	0.0257083	0	0.0173441	0.0298144	0.0293931	0.0266244	0	0	0	0.101742	0	0.188667	0.0773533	0	0	0	0.0185332	0	0	0	0.484821
GSE63061-AD	GSM1539719	AD	0	0.0226086	0	0.124159	0	0	0.019201	0	0.040563	0	0.225924	0	0.217734	0.037625	0	0	0	0.00745366	0.0113741	0	0	0.293358
GSE63061-AD	GSM1539720	AD	0	0.0506573	0	0.128011	0.0841529	0	0	0	0.0805828	0	0.0876553	0.0143898	0.343126	0.0794071	0.00727179	0	0	0	0	0.00130753	0	0.123439
GSE63061-AD	GSM1539721	AD	0.0137572	0	0	0.0794862	0.154063	0	0.015231	0	0.0370179	0	0.137022	0	0.271811	0.0644737	0	0	0	0	0	0.011154	0	0.215984
GSE63061-AD	GSM1539722	AD	0	0.0347873	0.0074831	0.269673	0	0	0	0.0135413	0	0	0.0737828	0	0.122511	0.13192	0	0	0	0.0151989	0.0132381	0	0	0.317864
GSE63061-AD	GSM1539723	AD	0	0.0397027	0	0.0611852	0.0748628	0.0169607	0.0767643	0	0	0	0.17123	0.0265041	0.300093	0.0551905	0	0	0	0	0.0224913	0	0	0.155015
GSE63061-AD	GSM1539727	AD	0	0.0189136	0.00731523	0.0114245	0.205115	0	0.0104731	0	0.0258785	0	0.10295	0	0.0833358	0.23327	0	0	0	0	0.000597921	0	0	0.300726
GSE63061-AD	GSM1539728	AD	0	0	0	0.0881054	0.17524	0.0518258	0.00707621	0	0.0264799	0.10845	0.0507394	0	0.275816	0	0.00362673	0.013006	0	0.00241157	0	0.00465198	0	0.19257
GSE63061-AD	GSM1539729	AD	0.0272895	0.0934187	0	0.160288	0.183175	0.0809235	0.0025978	0	0.0749287	0.0254433	0.0170663	0.0995892	0.215838	0	0	0.0194416	0	0	0	0	0	0
GSE63061-AD	GSM1539732	AD	0	0.0441918	0	0.13309	0.0504728	0.000369784	0.066019	0	0	0	0.176455	0	0.104311	0.0709547	0	0	0	0	0	0.0172103	0	0.336925
GSE63061-AD	GSM1539733	AD	0	0.0557324	0	0.164878	0.0311111	0	0.00944121	0	0.0794174	0.0257157	0.102542	0	0.265296	0.0657061	0	0	0	0	0	0	0	0.200159
GSE63061-AD	GSM1539736	AD	0	0.00897781	0	0.202535	0.0252123	0.053323	0.0479156	0	0	0.127631	0.00145712	0.00686715	0.212111	0.0484269	0	0.00306345	0	0.00348499	0	0	0	0.258994
GSE63061-AD	GSM1539737	AD	0.0892448	0.000118383	0	0.138608	0.184787	0.0805536	0.000535899	0	0.0392843	0	0.122235	0.0110567	0.270346	0.0154417	0	0	0	0.0353632	0	0	0	0.0124262
GSE63061-AD	GSM1539739	AD	0	0	0	0.0288308	0.0224987	0	0.0533806	0	0.024735	0	0.218038	0	0.206835	0.0624607	0	0.00406935	0	0.00179326	0.00564074	0	0	0.371718
GSE63061-AD	GSM1539742	AD	0	0.00751574	0	0.148556	0.153104	0	0	0	0.0138201	0	0.146066	0	0.0949288	0.127358	0	0	0	0.0126843	0.00919908	0	0	0.286768
GSE63061-AD	GSM1539743	AD	0	0.00347694	0	0.174812	0.124549	0.0588303	0	0	0	0.11203	0.10994	0.0428466	0.237903	0	0	0.0373967	0	0.0152681	0	0	0	0.0829472
GSE63061-AD	GSM1539746	AD	0	0.0682062	0	0.156525	0.0331458	0.141008	0.0655163	0	0.00864813	0	0.235295	0	0.20568	0.00866393	0	0	0	0.00681664	0.0113429	0	0	0.0591527
GSE63061-AD	GSM1539747	AD	0	0.0532342	0	0.149477	0.0961761	0	0	0	0.104143	0	0.187337	0	0.246177	0.0323624	0.00137502	0	0	0	0	0.0131868	0	0.116532
GSE63061-AD	GSM1539748	AD	0.00778153	0	0	0.0193165	0.0203003	0.000709365	0.00936601	0	0	0.0518392	0.0541585	0	0.277656	0.104968	0	0	0	0.0171591	0	0	0	0.436746
GSE63061-AD	GSM1539749	AD	0	0.00649905	0	0.0949981	0.00765696	0	0.0776718	0	0.0170776	0	0.262125	0	0.237277	0.0695625	0	0	0	0	0	0	0	0.227131
GSE63061-AD	GSM1539751	AD	0.0459173	0.00305579	0	0.0627545	0.136074	0	0.047559	0	0.0361086	0	0.135014	0	0.221793	0.0400525	0	0	0	0.00396047	0.0422533	0	0	0.225457
GSE63061-AD	GSM1539752	AD	0	0.0317513	0	0.0352758	0.0857957	0.0719807	0.0251274	0	0.00110059	0.092662	0.115902	0	0.259526	0.0278072	0	0	0	0.0279183	0.0187288	0	0	0.206423
GSE63061-AD	GSM1539763	AD	0	0.0589441	0	0.135072	0.0752712	0	0.0261572	0	0.0514943	0	0.106386	0	0.271949	0.130856	0	0	0	0.0179265	0.00128365	0	0	0.124659
GSE63061-AD	GSM1539765	AD	0.0149733	0	0	0.0664083	0.080779	0	0.0194219	0	0.0470909	0	0.191136	0	0.210368	0.05999	0	0	0	0.0050381	0	0.0316937	0	0.273101
GSE63061-AD	GSM1539766	AD	0.0141646	0.0113002	0	0.0887132	0.31064	0.0884505	0	0	0.0665541	0	0.127184	0.0114847	0.25357	0.00356911	0	0	0.0100847	0.0120534	0	0	0	0.00223094
GSE63061-AD	GSM1539767	AD	0	0.0812963	0	0.100325	0.107347	0	0	0	0.122561	0	0.124778	0	0.106576	0.0176398	0.00592938	0	0	0.00924119	0	0.0353396	0	0.288967
GSE63061-AD	GSM1539768	AD	0.0207016	0.0427326	0	0.0563487	0.244488	0	0.0318867	0	0.0210022	0	0.176316	0	0.217172	0.00607839	0	0	0	0.00322055	0	0.0368321	0	0.143221
GSE63061-AD	GSM1539769	AD	0	0.108474	0	0.0693498	0.125401	0.119554	0.0131665	0	0.0148568	0.0408625	0.138405	0.00382438	0.270924	0.019555	0	0	0	0.0364048	0	0.0229811	0	0.0162417
GSE63061-AD	GSM1539773	AD	0	0.0243325	0	0.0428469	0.045003	0.0979043	0.0933017	0	0.00629683	0	0.101799	0	0.259029	0.0168114	0	0.0215625	0	0.0239803	0.0178573	0	0	0.249275
GSE63061-AD	GSM1539777	AD	0	0.0913983	0	0.0228701	0.0787588	0.00890466	0	0	0.00778707	0.0733295	0.0655935	0	0.227397	0.0251501	0	0	0	0	0	0.0418787	0	0.356932
GSE63061-AD	GSM1539778	AD	0.00759273	0.0267032	0	0.104702	0.162244	0	0.0315334	0	0	0	0.270441	0	0.12797	0.078962	0	0	0	0	0	0	0	0.189853
GSE63061-AD	GSM1539780	AD	0	0.0726238	0.0357965	0.0320782	0.145128	0.0657019	0.0245265	0	0.0475589	0	0.0029997	0.0373309	0.114386	0.0667244	0	0.000548379	0	0.0280088	0	0	0	0.326588
GSE63061-AD	GSM1539783	AD	0	0.0638695	0	0.0383508	0.0639694	0.0866066	0	0	0.0109132	0	0.0825927	0.0483119	0.253544	0.0309779	0	0	0	0.0505526	0	0	0	0.270311
GSE63061-AD	GSM1539785	AD	0	0.0283259	0	0.11052	0.0811151	0	0	0.00773698	0.0056889	0	0.111025	0	0.40374	0.0289381	0	0.00910819	0	0	0.000383477	0	0	0.213418
GSE63061-AD	GSM1539787	AD	0	0.00972849	0	0.161937	0.0562716	0	0.050881	0	0.0209013	0.00354292	0.286884	0	0.211902	0.0246243	0	0	0	0.00185112	0	0.0452847	0	0.126191
GSE63061-AD	GSM1539788	AD	0	0.0227746	0	0.155441	0.175135	0.0836499	0.0123204	0	0.0345779	0.108799	0.0683753	0.0044118	0.278144	0.0232782	0.00336285	0	0	0.0209888	0	0.00874082	0	0
GSE63061-AD	GSM1539794	AD	0	0.0254134	0	0.101598	0.0439682	0	0.00866345	0.00372414	0	0.055849	0.0528288	0	0.104939	0.0185022	0	0	0	0	0	0	0	0.584514
GSE63060-AD	GSM1539186	AD	0	0.042102	0	0.0878259	0.258964	0.0763193	0.0146624	0	0	0	0.0738791	0.0656677	0.119485	0.0273154	0	0	0	0	0.0199833	0	0	0.213795
GSE63060-AD	GSM1539187	AD	0.00386546	0	0	0.119365	0.0564982	0.0192427	0.0268059	0	0	0	0.132148	0	0.19195	0.0579319	0	0	0	0.00542665	0.00236605	0	0	0.3844
GSE63060-AD	GSM1539188	AD	0	0.0221862	0	0	0.0658086	0.0134605	0	0	0.0163161	0.08159	0	0	0.24176	0.0950544	0	0	0	0.0227417	0	0.026554	0	0.414528
GSE63060-AD	GSM1539189	AD	0.0189095	0	0.0034143	0.0691484	0.0149039	0	0.0499068	0	0	0	0.151236	0	0.0767303	0.0771053	0	0	0	0	0	0.0292942	0	0.509351
GSE63060-AD	GSM1539190	AD	0.0777548	0.0110345	0	0.0198678	0.183572	0.0433321	0	0	0.00423695	0	0.0921483	0	0.13887	0.0570015	0	0	0	0.0108847	0	0.0421862	0	0.319111
GSE63060-AD	GSM1539191	AD	0	0.024665	0	0.0724558	0.038345	0.0873488	0.0162163	0	0	0.0956945	0.00767266	0	0.26616	0.0707261	0	0.0894482	0	0	0	0.0262929	0	0.204975
GSE63060-AD	GSM1539192	AD	0	0.000595459	0	0.106351	0.0629943	0.0193291	0	0	0.0693901	0.0762651	0.113788	0	0.243838	0.0478367	0	0.006241	0	0.00962823	0	0.00388591	0	0.239857
GSE63060-AD	GSM1539193	AD	0.0139664	0.02733	0	0	0.0595459	0.0417655	0	0	0.0245837	0	0.0878397	0.0101888	0.222775	0.0785875	0	0	0	0.00169362	0	0.0288009	0	0.402923
GSE63060-AD	GSM1539194	AD	0	0.050064	0.105837	0.130751	0.0679028	0	0.0316674	0	0.0450755	0	0.184304	0	0.2169	0.038243	0.00121412	0.000514009	0	0	0	0.0490073	0	0.0785195
GSE63060-AD	GSM1539195	AD	0	0	0	0.189177	0.143472	0.00707287	0.0245526	0	0.0537989	0	0.276472	0.000398317	0.215916	0.00147643	0	0	0	0.0147339	0	0	0	0.0729309
GSE63060-AD	GSM1539196	AD	0	0.0414558	0	0	0.201345	0.197965	0	0	0.0135661	0	0.04043	0.0911445	0.211773	0.0269482	0.0113374	0	0	0	0	0.0176559	0	0.146379
GSE63060-AD	GSM1539197	AD	0.0108607	0	0	0.149062	0.115762	0.0280909	0.0203384	0	0.0187629	0	0.216659	0	0.159164	0.0282981	0	0	0	0.0320198	0	0.00177357	0	0.21921
GSE63060-AD	GSM1539198	AD	0.0221545	0	0	0.0280387	0.0951813	0	0.0536016	0	0.0518621	0	0.148816	0.0649549	0.212856	0.0965104	0	0	0	0	0.0304743	0	0	0.195551
GSE63060-AD	GSM1539199	AD	0	0.0718922	0	0.0748671	0.220034	0.034619	3.42e-05	0	0.00485046	0	0	0.0369747	0.133524	0.00492802	0	0.0143175	0	0.0429776	0	0.0293579	0	0.331623
GSE63060-AD	GSM1539200	AD	0	0.0397318	0	0.0723195	0.11592	0.0464355	0	0	0.106455	0	0.0931352	0.0257241	0.286153	0.0268656	0	0	0	0.033812	0	0	0	0.153449
GSE63060-AD	GSM1539201	AD	0	0.0472991	0	0.0291662	0.10942	0.00166029	0.0133174	0	0.031213	0	0.0884323	0	0.192397	0.077642	0	0	0	0.00972147	0	0.0150041	0	0.384727
GSE63060-AD	GSM1539202	AD	0.0399922	0	0	0.076077	0.0640944	0	0.0410525	0	0.047877	0	0.0809552	0	0.189912	0.124308	0	0	0	0	0	0.0236086	0	0.312123
GSE63060-AD	GSM1539203	AD	0.0233293	0	0	0	0.0176956	0	0.0243469	0.00819882	0	0.04879	0.0404997	0	0	0.0613709	0	0.0226718	0	0.00737254	0.0167381	0	0	0.728986
GSE63060-AD	GSM1539204	AD	0.0949123	0	0	0.034415	0.0942895	0.0990817	0.0172081	0	0.0320953	0	0.206769	0	0.142823	0.0609265	0	0	0	0.0118475	0	0.00574524	0	0.199886
GSE63060-AD	GSM1539205	AD	0	0.012497	0	0.0532498	0.0620343	0.026831	0	0	0.126917	0	0.291845	0	0.184039	0.0437681	0	0	0	0.0118452	0	0.0118962	0	0.175077
GSE63060-AD	GSM1539206	AD	0	0.0381559	0	0.212122	0.0812348	0	0.0565256	0	0	0.0115485	0.174492	0	0.174626	0.0275825	0	0	0	0.0104188	0.00461961	0	0	0.208674
GSE63060-AD	GSM1539207	AD	0	0.0101535	0.00183553	0	0.210202	0.00572224	0	0	0.00639056	0.0133528	0.10385	0	0.0399011	0.0806794	0	0.00784603	0	0	0	0.0699689	0	0.450098
GSE63060-AD	GSM1539208	AD	0	0.0385231	0	0	0.0913118	0	0	0	0.0307173	0.0572703	0.0962919	0	0.267285	0	0	0	0	0.0921798	0	0.0409683	0	0.285453
GSE63060-AD	GSM1539209	AD	0	0.0819871	0.00239733	0.0391764	0.100934	0.0481949	0.0237863	0	0.0367717	0	0.226512	0	0.277195	0.0146862	0	0	0	0.00669105	0.0144982	0.00382264	0	0.123348
GSE63060-AD	GSM1539210	AD	0.0488319	0	0	0.0349761	0.100302	0	0	0	0.0443725	0.00496802	0.0990876	0	0.28022	0.0372176	0	0	0	0	0	0.0253677	0	0.324656
GSE63060-AD	GSM1539211	AD	0.0172368	0.0025431	0	0.2952	0.0807187	0	0	0	0	0.0997857	0.152338	0	0.199533	0.0104348	0	0	0	0.000806076	0.018364	0	0	0.123039
GSE63060-AD	GSM1539212	AD	0.0219866	0	0	0.075029	0.102986	0	0	0.00651988	0.043809	0	0.202615	0	0.222507	0	0	0	0	0.0479511	0	0	0	0.276597
GSE63060-AD	GSM1539213	AD	0	0.0213774	0	0.145764	0.139301	0	0	0	0.0356246	0	0.18522	0	0.188463	0.0156133	0	0	0	0	0	0.018132	0	0.250504
GSE63060-AD	GSM1539214	AD	0.0223223	0.00424629	0	0.133436	0.0532246	0	0.096109	0	0	0.0251283	0.14584	0	0.112465	0.0677394	0	0	0	0.0155229	0	0.00920869	0	0.314757
GSE63060-AD	GSM1539215	AD	0.0498452	0.0295072	0.00683379	0.0829436	0.1967	0.0511065	0.0320026	0	0.156008	0	0	0.125564	0.199438	0.036037	0	0.0137974	0	0.0202172	0	0	0	0
GSE63060-AD	GSM1539216	AD	0	0.377267	0	0.0330945	0.00245824	0.0796554	0.087433	0	0	0.0713703	0.0692332	0	0.210921	0.0150878	0	0.00608792	0.000749051	0.0108977	0.0264147	0	0	0.00932967
GSE63060-AD	GSM1539217	AD	0	0.0454448	0	0.0846389	0.156002	0.0140284	0	0	0.0350593	0	0.239466	0	0.2787	0.0201722	0.00699719	0	0	0.0148454	0	0.0319293	0	0.0727163
GSE63060-AD	GSM1539218	AD	0	0.0819891	0	0.159584	0.100005	0.0971762	0.031019	0	0.0666556	0	0.0848143	0.00319287	0.216253	0.0339696	0	0	0	0.00984971	0.034696	0	0	0.0807961
GSE63060-AD	GSM1539219	AD	0	0.0229233	0	0.0652271	0.0725235	0.184042	0.0126814	0	0	0.0745597	0.113474	0	0.118256	0.00516805	0	0	0	0.0361708	0	0.0244841	0.00553277	0.264957
GSE63060-AD	GSM1539220	AD	0	0.00954635	0	0.110898	0.110686	0	0.00623954	0	0.0377727	0	0.287808	0	0.157817	0.021472	0.00317611	0	0	0	0	0.000410717	0	0.254173
GSE63060-AD	GSM1539221	AD	0	0	0	0.139463	0.00890181	0	0.0847775	0	0	0.0108208	0.182164	0	0.174456	0.0404231	0	0.0233659	0	0	0	0.0559838	0	0.279644
GSE63060-AD	GSM1539222	AD	0.000470722	0	0	0.0280148	0.17486	0	0	0	0.0587483	0.00529077	0.23378	0	0.254521	0.0646138	0.000508242	0	0	0	0	0	0	0.179191
GSE63060-AD	GSM1539223	AD	0	0	0	0.0737378	0.103546	0.142613	0.038414	0	0	0.0274635	0.146008	0	0.0442316	0	0.000349115	0.0631338	0	0.0111382	0.0210523	0.0350848	0	0.293229
GSE63060-AD	GSM1539224	AD	0	0.0259935	0	0.0653382	0.0707522	0	0	0	0.00711549	0.0173976	0.162624	0	0.243545	0.0872371	0	0.00764603	0	0	0	0	0	0.312351
GSE63060-AD	GSM1539225	AD	0	0.0571417	0	0.0210379	0.210148	0.0490448	0.00206285	0	0.00413323	0	0.13956	0	0.193309	0.0239886	0	0.0199374	0	0.00673816	0	0.0111483	0	0.26175
GSE63060-AD	GSM1539226	AD	0	0.0101035	0	0.163365	0.135433	0.0263172	0.0476044	0	0	0.108373	0.16187	0.00217465	0.296172	0	0.00501605	0.037645	0	0.00473593	0.00119123	0	0	0
GSE63060-AD	GSM1539227	AD	0.0604006	0	0.0215555	0.00414537	0.0823765	0	0.00543971	0	0.0338446	0	0.139285	0	0.189249	0.0285027	0	0	0	0.0150984	0.0196408	0	0	0.400462
GSE63060-AD	GSM1539228	AD	0.0327743	0	0	0.0281162	0.0728251	0	0.00624486	0	0	0.00607751	0.108033	0	0.232501	0.011417	0.00231257	0	0	0.00898175	0	0.0435083	0	0.447209
GSE63060-AD	GSM1539229	AD	0	0	0	0.060754	0.117371	0	0.0252347	0	0.0333363	0	0.188417	0.0833727	0.23034	0.00918002	0.00225388	0	0	0	0	0	0	0.24974
GSE63060-AD	GSM1539230	AD	0	0.0342528	0	0.00728228	0.178859	0.0530868	0.0449089	0	0	0	0.184554	0	0.102826	0.0423887	0	0	0	0	0	0.00598299	0	0.345858
GSE63060-AD	GSM1539231	AD	0	0.0413136	0	0.150349	0.0692913	0.0575201	0.0113556	0	0.0424974	0	0.24027	0	0.219693	0.119927	0.0132114	0	0	0	0	0.0338837	0	0.000688068
GSE63060-AD	GSM1539232	AD	0	0.0457563	0	0.115499	0	0	0.0129021	0	0.00669964	0	0.150512	0	0.244531	0.0360543	0	0	0	0	0	0.0289192	0	0.359127
GSE63060-AD	GSM1539233	AD	0	0.00641271	0	0.0298851	0.134576	0	0.035625	0	0.0195524	0	0.251829	0.0565996	0.164174	0.0856157	0	0	0	0	0.000753381	0	0	0.214978
GSE63060-AD	GSM1539234	AD	0.00940902	0.00447817	0	0.0558766	0.110081	0	0	0	0.0697428	0	0.174098	0.00942786	0.193339	0.0514648	0	0	0	0	0.00314239	0	0	0.318941
GSE63060-AD	GSM1539235	AD	0	0.0462377	0	0.102477	0.107336	0.11561	0.0303017	0	0	0	0.0939819	0	0.178254	0.0192894	0.0137022	0	0	0	0	0.0503974	0	0.242413
GSE63060-AD	GSM1539236	AD	0	0	0	0.229076	0.0256389	0	0.0676349	0	0	0	0.125699	0	0.330695	0.0631391	0	0.00466517	0	0.00129768	0.024468	0	0	0.127686
GSE63060-AD	GSM1539237	AD	0.0693583	0	0	0	0.00669155	0	0	0	0.0128604	0.00870451	0.0473883	0	0.192223	0.0861501	7.72e-06	0	0	0.0285758	0	0.040036	0	0.508004
GSE63060-AD	GSM1539238	AD	0.0305768	0	0	0.0944408	0.101197	0.088655	0.0279823	0	0.0312831	0	0.0782002	0	0.139797	0.0552265	0	0.0443723	0	0.0414176	0	0.00289569	0	0.263956
GSE63060-AD	GSM1539239	AD	0.0377814	0	0	0.0307374	0.198668	0	0	0	0.0821178	0.0160273	0.0954668	0	0.206816	0.122166	0	0	0	0.0146582	0	0.0149545	0	0.180607
GSE63060-AD	GSM1539240	AD	0	0.0312332	0	0.0341892	0.0332394	0.0570428	0	0	0.0468068	0	0.190562	0	0.127708	0.0613139	0	0	0	0.00124635	0.00348146	0	0	0.413177
GSE63060-AD	GSM1539241	AD	0.0250329	0	0	0.148527	0.0708943	0	0.0120398	0	0.0279872	0	0.24262	0.0345689	0.226838	0.0842732	0	0	0	0	0	0	0	0.12722
GSE63060-AD	GSM1539242	AD	0.0278595	0	0	0	0.136008	0.062963	0.0502397	0	0.00371478	0	0.102749	0	0.175875	0.0736847	0	0	0	0	0.00518816	0	0	0.361719
GSE63060-AD	GSM1539243	AD	0	0.0327092	0.00197214	0	0.1552	0	0.0126702	0	0.0544955	0.0807633	0.0798095	0.000677371	0.326434	0.0419067	0	0	0	0.0472339	0	0.0138332	0	0.152295
GSE63060-AD	GSM1539244	AD	0	0.0176797	0	0.0357096	0.102088	0.00804443	0	0	0.0539823	0	0.0599804	0.043618	0.314026	0.159708	0	0	0	0.00248092	0.023222	0	0	0.179461
GSE63060-AD	GSM1539245	AD	0	0.00280335	0	0.0612974	0.0103001	0	0.0436109	0	0	0.226926	0.0879406	0.0561041	0.163233	0.055349	0	0	0	0.0290856	0.0175858	0	0	0.245764
GSE63060-AD	GSM1539246	AD	0.0213361	0	0.00934334	0.0667333	0.0846364	0	0.0546406	0	0.00347723	0	0.100311	0	0.176785	0.0328338	0	0	0	0.00584178	0	0.011788	0	0.432274
GSE63060-AD	GSM1539247	AD	0	0.0648285	0	0.117979	0.111373	0.0134527	0.0889885	0	0.0317943	0	0.225177	0	0.148743	0.0157495	0	0.0205148	0	0	0	0	0	0.1614
GSE63060-AD	GSM1539248	AD	0.0129084	0	0.00467348	0.0273829	0	0.0134692	0.0229277	0	0	0.0874716	0.0446883	0	0.687145	0.0194268	0.015673	0.0384594	0	0.0163994	0	0.00937489	0	0
GSE63060-AD	GSM1539249	AD	0	0	0	0.102205	0.0505975	0.102701	0.0414018	0	0.0152354	0	0.129218	0	0.29629	0.0352045	0	0	0	0.00711535	0.0115585	0	0	0.208473
GSE63060-AD	GSM1539250	AD	0.00270004	0	0	0.026664	0.0641919	0.0334368	0	0	0.0361385	0	0.116841	0.00661807	0.397948	0	0	0	0	0.00543398	0	0.00687875	0	0.303148
GSE63060-AD	GSM1539251	AD	0	0.073897	0.0012968	0.136697	0	0.116735	0.00684681	0	0.0197036	0	0.035402	0.0682064	0.431161	0.0730897	0	0.00566179	0	0.0136951	0	0.0176078	0	0
GSE63060-AD	GSM1539252	AD	0	0	0	0.246408	0.144715	0.0850187	0.0265483	0	0.0050939	0	0.210667	0	0.160345	0.0137067	0	0	0	0.0106382	0	0	0	0.0968588
GSE63060-AD	GSM1539253	AD	0.0658572	0	0	0.0673219	0.0731174	0	0.0692476	0	0.0163442	0	0.139577	0.0101709	0.196311	0	0	0.00208025	0	0.00176994	0	0.0722491	0	0.285954
GSE63060-AD	GSM1539254	AD	0	0.0371533	0	0.137787	0.144613	0	0.00799612	0	0.0355528	0	0.182232	0	0.108435	0.0535821	0.0024774	0	0	0	0.0418019	0	0	0.248369
GSE63060-AD	GSM1539255	AD	0	0.0129996	0	0.0161113	0.106144	0.155557	0.040914	0	0.0232213	0.135572	0.00245695	0.0551289	0.321808	0	0	0.00916874	0	0.00915513	0	0.0150825	0	0.0966808
GSE63060-AD	GSM1539256	AD	0	0.0864545	0.00653358	0.223036	0.0966985	0.00619991	0	0	0.0296391	0.0385054	0.148987	0.00541189	0.234335	0	0	0	0	0.0147719	0.00853862	0	0	0.100888
GSE63060-AD	GSM1539257	AD	0	0.0333098	0	0.0725233	0.0245511	0	0	0	0.0246342	0.0421737	0.00774674	0.0472993	0.176045	0.17901	0	0	0	0.0152518	0	0.0713429	0	0.306112
GSE63060-AD	GSM1539258	AD	0.014652	0.0487705	0	0.218987	0.0401187	0	0.026426	0	0	0	0.128008	0	0.129357	0.0562679	0	0.00937404	0	0	0.0398984	0	0	0.28814
GSE63060-AD	GSM1539259	AD	0	0.032152	0	0.0870822	0.10706	0.0461828	0.00605797	0	0.0894251	0	0.0496109	0.0395506	0.252762	0.00300593	0	0	0	0.00576724	0.0545642	0	0	0.226779
GSE63060-AD	GSM1539260	AD	0.0161506	0.0148392	0	0.308921	0	0	0.0684013	0	0.0138612	0	0.12941	0	0.159094	0.00468098	0	0	0	0.00932564	0.0165288	0	0	0.258787
GSE63060-AD	GSM1539261	AD	0	0.0157537	0	0.137474	0.0755938	0.135234	0.0414924	0	0.0080163	0	0.286669	0	0.11374	0.0644536	0	0	0	0	0.00224031	0	0	0.119333
GSE63060-AD	GSM1539262	AD	0.0507024	0	0	0.129866	0.206185	0.0740096	0.01564	0	0.0355151	0	0.0885339	0	0.267564	0.0540438	0	0	0	0.00499529	0	0.00226999	0	0.0706737
GSE63060-AD	GSM1539263	AD	0.0032325	0	0	0.0727084	0.138827	0.0242449	0	0	0.00183233	0	0.220704	0.0212753	0.307817	0.0345368	0.00185125	0	0	0.0196797	0.00808263	0	0	0.145208
GSE63060-AD	GSM1539264	AD	0	0.0127135	0	0.162671	0.10456	0	0.0199074	0	0.0312233	0	0.163067	0	0.158304	0.0528277	0	0	0	0	0	0.00890713	0	0.285818
GSE63060-AD	GSM1539265	AD	0	0.0179953	0	0.144098	0.23346	0.00901146	0	0	0	0	0.194123	0	0.229143	0	0	0	0	0.00689893	0.0340781	0	0	0.131191
GSE63060-AD	GSM1539266	AD	0	0.0193744	0	0.23946	0.0974869	0	0.0744169	0	0	0	0.321858	0	0.181326	0.0156832	0.00153931	0.000322295	0	0	0	0.00771879	0	0.0408137
GSE63060-AD	GSM1539267	AD	0	6.22e-05	0	0.209775	0.0723119	0	0	0	0	0.105594	0.130218	0	0.192982	0.0105692	0	0.0192553	0	0.00426264	0.0237863	0	0	0.231183
GSE63060-AD	GSM1539268	AD	0	0.00541195	0	0.102545	0.150454	0	0.00803913	0	0.0134652	0	0.101795	0	0.339	0.0200248	0	0.0381843	0	0.00575373	0.00679045	0	0	0.208536
GSE63060-AD	GSM1539269	AD	0	0.000206997	0	0.0643591	0.0544389	0	0.00650536	0	0.00627893	0.0036711	0.0956559	0	0.159846	0.0941199	0	0	0	0	0	0.158441	0	0.356477
GSE63060-AD	GSM1539270	AD	0.0090351	0	0	0.197652	0	0	0.00928601	0	0.0281344	0.178925	0	0.00902836	0.47018	0.021799	0	0.0404495	0	0.0103371	0	0	0	0.0251734
GSE63060-AD	GSM1539271	AD	0	0.0229501	0	0.032923	0.0460045	0	0.00433906	0	0.0263612	0.0538228	0.0879321	0	0.309969	0.0383046	0.00335451	0	0	0	0	0.0652151	0	0.308824
GSE63060-AD	GSM1539272	AD	0	0.0695449	0	0.0550026	0.159472	0	0	0	0.0331849	0.00065763	0.0745967	0.0155503	0.38914	0.0146129	0.0170708	0	0.000161983	0.0240704	0	0.00259392	0	0.144341
GSE63060-AD	GSM1539273	AD	0	0.0244085	0	0.0348145	0.0578667	0.0859055	0	0	0	0.0455141	0.0878752	0	0.143166	0.0899688	0	0	0	0.00112365	0	0.0366687	0	0.392688
GSE63060-AD	GSM1539274	AD	0.00391722	0.0039767	0	0.169428	0.170597	0	0.0184364	0	0.0350411	0	0.249646	0	0.264693	0	0	0.000849014	0	0.0119879	0	0.0144563	0	0.0569712
GSE63060-AD	GSM1539275	AD	0	0.0249489	0	0.0916589	0.0882005	0	0.00123913	0	0.0326047	0	0.174117	0	0.109261	0.0363556	0	0	0	0.00165356	0.0162938	0	0	0.423666
GSE63060-AD	GSM1539276	AD	0.00117307	0.0197301	0.0038678	0.0761037	0.119072	0.0268234	0.0162835	0	0	0	0.198086	0	0.258641	0.0810369	0	0	0	0.00787837	0	0	0	0.191303
GSE63060-AD	GSM1539277	AD	0.00143087	0	0.00394732	0.051456	0.31013	0.079036	0.012394	0	0.00159765	0	0.16742	0	0.188062	0	0	0	0	0.0857293	0	0.0378245	0	0.0609721
GSE63060-AD	GSM1539278	AD	0	0.0914928	0	0.0192976	0.100946	0	0	0	0.0265766	0	0.174617	0	0.184774	0.0265763	0	0	0	0.00744396	0	0.0582767	0	0.309999
GSE63060-AD	GSM1539279	AD	0	0.09662	0	0.195916	0.0544461	0.0338928	0	0	0.0103236	0	0.18264	0	0.266228	0.0596821	0	0.00250162	0	0.00262119	0	0.0313512	0	0.0637768
GSE63060-AD	GSM1539280	AD	0	0.0186961	0.126423	0.106477	0.224072	0	0	0	0.0619186	0	0.173717	0	0.120447	0.0532119	0	0	0	0.0098538	0	0	0	0.105184
GSE63060-AD	GSM1539281	AD	0	0.00443132	0.00222858	0	0.163627	0	0.00553672	0	0.0911865	0	0.149622	0	0.238795	0.0452408	0.00228388	0	0	0	0.0297457	0	0	0.267302
GSE63060-AD	GSM1539282	AD	0	0.0665494	0	0.0549263	0.262975	0.109106	0	0	0.0529365	0.0201395	0.040654	0.0312982	0.327382	0	0	0.0174644	0	0.00468685	0.00410506	0	0	0.00777734
GSE63060-AD	GSM1539283	AD	0	0	0	0.229276	0.0727162	0	0.0294809	0	0	0.108203	0	0.0694371	0.4511	0.0122769	0.00123968	0.0142894	0	0.011392	0.000357526	0	0.000231388	0
GSE63060-AD	GSM1539284	AD	0	0.0572302	0	0	0.114341	0	0	0	0.0404418	0.000531395	0.0861828	0	0.18662	0.0489148	0	0	0	0.0494661	0	0.0725588	0	0.343714
GSE63060-AD	GSM1539285	AD	0	0.0299282	0	0.122878	0.0639466	0	0.0128743	0	0.0325832	0	0.199812	0	0.258358	0.0302368	0	0	0	0.00602771	0	0.0350819	0	0.208273
GSE63060-AD	GSM1539286	AD	0	0.0250615	0	0.0734027	0.0669804	0	0.0529417	0	0	0.137389	0.0774631	0	0.0952827	0.037965	0.00686096	0.0122372	0	0	0.00607369	0	0	0.408342
GSE63060-AD	GSM1539287	AD	0.0316795	0	0	0.153418	0.128873	0	0.0395453	0	0.0116909	0	0.244136	0	0.146136	0.0224925	0	0.000762074	0	0	0	0.0309931	0	0.190272
GSE63060-AD	GSM1539288	AD	0	0.0498767	0	0.134265	0	0	0.0902259	0	0	0.10338	0.153106	0	0.195794	0.0356756	0.00129832	0	0	0.00403139	0	0.0237362	0	0.208611
GSE63060-AD	GSM1539289	AD	0.0362897	0	0	0.338302	0.329585	0	0.0506019	0	0	0.0796656	0.0695744	0	0.0677886	0.0141361	0.00402586	0.000739224	0	0.00524474	0	0.00404677	0	0
GSE63060-AD	GSM1539290	AD	0.0437083	0.0421005	0	0.272775	0.106967	0.00138312	0.0136507	0	0.0559369	0	0.108794	0.0249242	0.283662	0	0.00194385	0.0308897	0	0.013265	0	0	0	0
GSE63060-AD	GSM1539291	AD	0.00725296	0	0	0.0353648	0.064198	0	0	0	0.107944	0	0.0805104	0.0121779	0.198794	0.043724	0	0	0	0	0	0.0627583	0	0.387276
GSE63060-AD	GSM1539292	AD	0	0.00563637	0	0.0495741	0.0311315	0.00631954	0.0217989	0	0.0346938	0	0.0981782	0	0.235576	0.0747227	0	0	0	0.00329179	0	0.04124	0	0.397837
GSE63060-AD	GSM1539293	AD	0.0522176	0	0	0	0.0788196	0	0.00330705	0	0.0428679	0.0106366	0.13152	0	0.182327	0.0820501	0.00186938	0	0	0.0304343	0	0.0863043	0	0.297646
GSE63060-AD	GSM1539294	AD	0	0.000337955	0.0186981	0.0587641	0.0303219	0.145171	0.000910454	0	0.0208938	0.0400204	0.0988698	0	0.0831211	0.0673993	0	0.0222539	0	0.00606109	0	0.00404585	0	0.403131
GSE63060-AD	GSM1539295	AD	0.00742204	0.00140689	0	0.306457	0.0107348	0	0.0705032	0	0.0101862	0	0.257804	0	0.173153	0.00980198	0	0	0	0.00268751	0	0	0	0.149843
GSE63060-AD	GSM1539296	AD	0.0217202	0	0	0.153787	0.240433	0	0.0150131	0	0.0520362	0	0.231061	0	0.210371	0.0247887	0	0	0	0.0031524	0	0.00298968	0	0.0446468
GSE63060-AD	GSM1539297	AD	0	0.0148442	0	0.0807223	0.0122364	0	0.0351656	0	0.00150374	0	0.0791407	0	0.246981	0.050795	0	0	0	0.0137558	0	0.0362104	0	0.428645
GSE63060-AD	GSM1539298	AD	0	0.118283	0	0	0.078073	0.0273048	0.008571	0	0.0366042	0	0.0661094	0	0.334083	0.0395831	0.00515564	0	0	0.0064325	0	0.056951	0	0.22285
GSE63060-AD	GSM1539299	AD	0.000588104	0.000873126	0	0.0313327	0.0945771	0	0.0437784	0	0.0330654	0	0.0922147	0.00922215	0.199965	0.0555577	0	0.00135047	0	0.0217118	0	0	0	0.415763
GSE63060-AD	GSM1539300	AD	0	0.0391793	0	0.183149	0	0	0.0117751	0	0	0.100486	0.082402	0	0.274416	0.064394	0	0	0	0.00953412	0.0452199	0	0	0.189445
GSE63060-AD	GSM1539301	AD	0	0.0366266	0.00564952	0	0.138286	0	0.0400206	0	0.0555031	0.114263	0.0731546	0	0.20455	0.0732616	0.00369829	0	0	0.00676413	0	0.00899986	0	0.239223
GSE63060-AD	GSM1539302	AD	0	0.00542691	0	0.287075	0.042321	0	0.092406	0	0	0	0.212061	0	0.187028	0.0261867	0	0	0	0.00463978	0.00112148	0	0	0.141734
GSE63060-AD	GSM1539303	AD	0.00673261	0.025081	0	0.187147	0.170675	0.000938545	0.00580344	0	0.106386	0	0.133614	0.00317622	0.283964	0.0509173	0.00525524	0	0	0	0	0	0	0.0203097
GSE63060-AD	GSM1539304	AD	0	0.0270199	0	0	0.078385	0.0252944	0	0	0.0568333	0	0.131737	0.0394697	0.225121	0.0188461	0	0	0	0.00967487	0	0.00723283	0	0.380386
GSE63060-AD	GSM1539305	AD	0	0	0	0.124657	0.0183347	0.00790631	0.0114738	0	0.00725449	0.0193851	0.161445	0	0.0773738	0.114422	0.00724551	0	0	0	0	0	0	0.450502
GSE63060-AD	GSM1539306	AD	0	0.0172563	0	0	0.0690722	0	0.0389437	0	0.000474393	0.000409949	0.135962	0	0.21181	0.0473953	0	0	0	0.00281238	0	0.0505392	0	0.425324
GSE63060-AD	GSM1539307	AD	0	0.0607343	0	0.180503	0.0299906	0	0.0394308	0	0.0444872	0.00884412	0.145033	0	0.207202	0.100712	0	0	0	0	0	0.0208434	0	0.162218
GSE63060-AD	GSM1539308	AD	0.0167918	0.0186647	0	0.0120046	0.147029	0.120208	0.0223142	0	0.0275356	0.101718	0.0784204	0	0.309529	0.0079723	0	0	0	0.0672952	0	0.0205602	0	0.0499571
GSE63060-AD	GSM1539309	AD	0	0.106116	0.0304294	0.051501	0.0719316	0.059214	0.0605985	0	0.0111557	0.104652	0.0172794	0.0254845	0.205842	0.0304223	0	0.0400156	0	0	0.0427654	0	0	0.142593
GSE63060-AD	GSM1539310	AD	0.0187798	0	0	0.182299	0.0699392	0.00448113	0.0280971	0	0.0303558	0	0.354541	0.0477485	0.150622	0.0225073	0	0	0	0.0115705	0	0.00341135	0	0.0756469
GSE63060-AD	GSM1539311	AD	0.0276714	0	0	0.0472974	0.247708	0.149529	0.0453644	0	0.0368692	0	0.114526	0	0.190822	0	0.0205254	0.0336013	0	0	0.00350569	0	0	0.0825802
GSE63060-AD	GSM1539312	AD	0.000191969	0	0	0.19836	0.0910792	0	0	0	0.0347587	0	0.311189	0	0.223775	0.0232401	0.00362231	0	0	0	0.0181114	0	0	0.0956722
GSE63060-AD	GSM1539313	AD	0	0.00101071	0	0.101093	0.13316	0	0.0721442	0	0.0275717	0	0.218248	0	0.153564	0.0523815	0.00266622	0	0	0	0	0.0105462	0	0.227615
GSE63060-AD	GSM1539314	AD	0	0.0152712	0	0.202129	0.0658465	0	0.0354499	0	0.0393647	0	0.243816	0.030858	0.278198	0.0289901	0	0	0.00406515	0	0.0062256	0	0	0.0497853
GSE63060-AD	GSM1539315	AD	0	0.0495724	0	0.109937	0.189155	0.022372	0.0471452	0	0	0	0.200594	0	0.136025	0.0107985	0	0	0	0.024248	0	0	0	0.210152
GSE63060-AD	GSM1539316	AD	0.0164004	0	0	0.0532589	0.180752	0	0.0115048	0	0.0223244	0	0.173221	0	0.284021	0.0109013	0.00384795	0.00946418	0	0.00816796	0	0.0487063	0	0.177429
GSE63060-AD	GSM1539317	AD	0.0194558	0.00911492	0	0.070178	0.158583	0	0.00740299	0	0.032836	0	0.211449	0	0.114988	0.0808231	0.00307758	0	0	0	0.00972491	0	0	0.282367
GSE63060-AD	GSM1539318	AD	0	0.019981	0	0	0.0714003	0	0	0	0.00364134	0.00969636	0.0511087	0	0.186007	0.104485	0.00484583	0	0	0	0	0.0669392	0	0.481895
GSE63060-AD	GSM1539319	AD	0.0770691	0	0	0.0274736	0.0724631	0.0114803	0	0	0.00690585	0	0.13435	0	0.251334	0.0739292	0	0	0	0.00661482	0	0.0540523	0	0.284328
GSE63060-AD	GSM1539320	AD	0.0245014	0	0	0.246159	0.173306	0	0	0	0.0702142	0	0.0707079	0.0164881	0.262729	0.0970871	0	0.0162918	0	0	0	0.0027948	0	0.0197215
GSE63060-AD	GSM1539321	AD	0	0.00236885	0	0.14352	0.10434	0	0.0440602	0	0	0	0.240877	0	0.0882361	0.0880454	0	0	0	0	0	0.0212543	0	0.267298
GSE63060-AD	GSM1539322	AD	0.00555417	0.00241323	0	0.1847	0.0845788	0.010948	0.0594886	0	0	0	0.206519	0	0.219577	0.0807393	0	0	0	0	0	0.00729167	0	0.13819
GSE63060-AD	GSM1539323	AD	0.0433568	0.000357988	0	0.151197	0.17854	0	0	0	0.00891312	0	0.187334	0	0.294086	0.0757874	0	0	0	0	0	0.00497659	0	0.0554507
GSE63060-AD	GSM1539324	AD	0.00490369	0.0503498	0.0114373	0.112496	0.327075	0.0384344	0.00621753	0	0.0594299	0	0.0802824	0.0156649	0.130959	0.0303063	0	0	0	0	0.00590244	0	0	0.126541
GSE63060-AD	GSM1539325	AD	0	0.10168	0	0.204346	0.0839891	0.02814	0.0600877	0	0	0	0.211233	0	0.15348	0.0197204	0	0	0	0	0	0.018107	0	0.119217
GSE63060-AD	GSM1539326	AD	0	0.000777653	0	0.221427	0.036248	0	0.0928669	0	0.0367128	0	0.37152	0	0.148628	0.0253547	0	0	0	0.00225875	0	0.0175793	0	0.0466272
GSE63060-AD	GSM1539327	AD	0	0.0233588	0	0.188691	0.173489	0.0294706	0.0324024	0	0.0187753	0	0.244803	0	0.0921353	0.0278741	0	0.0162344	0	0.00908444	0.0143055	0	0	0.129376
GSE63060-AD	GSM1539328	AD	0	0.0808146	0	0.0939657	0.119605	0.0550272	0.0257981	0	0.0457856	0	0.153969	0	0.2818	0.0740131	0	0	0	0.0118617	0	0.0112889	0	0.0460714
GSE63060-AD	GSM1539329	AD	0.000962272	0.00433771	0	0.032589	0.113256	0.035729	0	0	0.0321166	0	0.169646	0	0.237954	0.068976	0	0	0	0.00935781	0	0	0	0.295075
GSE63060-AD	GSM1539330	AD	0	0.0412112	0	0.125666	0.0741301	0.0185064	0.0144456	0	0	0	0.23085	0	0.25175	0.0274906	0	0	0	0.00594875	0	0.0238339	0	0.186167
GSE85426-AD	GSM2266611	AD	0.0343877	0.0219352	0.004274	0.149298	0.134844	0	0.015286	0	0.105651	0	0.184536	0	0.312173	0.0311874	0	0	0	0.00642644	0	0	0	0
GSE85426-AD	GSM2266629	AD	0.00159558	0.0140178	0	0.214609	0.0258706	0	0.0390497	0	0	0	0.178473	0	0.214072	0	0	0.00139518	0	0.0264377	0	0.00624581	0	0.278234
GSE85426-AD	GSM2266630	AD	0	0.028974	0	0.114723	0.0535491	0.00322179	0.0252232	0	0	0.0331827	0.23809	0	0.260407	0.0034602	0.00614203	0.0143938	0	0	0.00937013	0	0	0.209263
GSE85426-AD	GSM2266631	AD	0	0.0340476	0	0.127411	0.219834	0	0.0295404	0	0.0764767	0.00168453	0.12232	0.0235577	0.293262	0.0269707	0	0.0293113	0	0.000657541	0.0149267	0	0	0
GSE85426-AD	GSM2266632	AD	0.0211856	0.0074611	0	0.106647	0.0834851	0.0351355	0.0342997	0	0.00340111	0.0132543	0.143733	0.0218172	0.217231	0.0215898	0	0	0	0.00979429	0	0.00690118	0	0.274064
GSE85426-AD	GSM2266637	AD	0.0106278	0.0290511	0	0.231926	0.188837	0	0.0323105	0	0.0351481	0	0.0969763	0.0342556	0.320372	0.000545317	0	0	0	0.0170308	0	0.00291945	0	0
GSE85426-AD	GSM2266638	AD	0.0121638	0.00560236	0	0.143665	0.0227692	0.0149919	0.0257478	0	0.0199732	0.014931	0.188121	0	0.284215	0.0157281	0	0	0	0.0033483	0.00558641	0	0	0.243157
GSE85426-AD	GSM2266640	AD	0.0677218	0	0	0.158938	0.0620717	0	0	0	0.0892611	0	0.0974361	0.0417185	0.207095	0.0368572	0.00442722	0	0	0	0	0.0126764	0	0.221797
GSE85426-AD	GSM2266641	AD	0	0.0181863	0	0.0864843	0.0533621	0.0359345	0.00968635	0	0	0.0354222	0.185573	0.0268587	0.262215	0	0	0.00704033	0	0.0279525	0.0144039	0	0	0.23688
GSE85426-AD	GSM2266642	AD	0.0165584	0.0072993	0	0.172567	0.0159789	0	0.0710419	0	0.00298316	0	0.191739	0	0.186398	0	0	0	0	0.0294498	0	0	0	0.305984
GSE85426-AD	GSM2266643	AD	0.0373203	0	0	0.151472	0.117034	0	0.0248893	0	0.0593224	0	0.169491	0.0426017	0.385742	0.00445945	0.00138441	0	0	0.00628391	0	0	0	0
GSE85426-AD	GSM2266612	AD	0.0290088	0	0	0.177303	0.0502806	0	0.00413654	0	0.0799968	0	0.205574	0	0.21444	0.00881298	0	0.00259677	0	0	0.0181388	0	0	0.209712
GSE85426-AD	GSM2266644	AD	0.0270827	0	0.0281097	0.151225	0.12201	0	0.111472	0	0	0	0.159714	0.0937462	0.287712	0	0	0	0	0.00851581	0	0.0104121	0	0
GSE85426-AD	GSM2266645	AD	0	0.00644723	0	0.0241022	0.0389508	0.0277918	0.00534254	0	0.0370759	0.0516706	0.150967	0.0227286	0.301526	0.037747	0.000317986	0	0	0.00276217	0.0110298	0	0	0.281541
GSE85426-AD	GSM2266646	AD	0	0.0135686	0	0.116982	0.0478285	0.0545643	0.0026089	0	0.0123261	0.00380122	0.0517764	0.0178717	0.317141	0.0238453	0	0	0	0.0267635	0	0	0	0.310923
GSE85426-AD	GSM2266647	AD	0	0.00700237	0	0.087953	0.0356796	0.0677849	0	0	0.0329328	0	0.193208	0.0772116	0.253917	0.0548525	0	0	0	0	0.0200453	0	0	0.169413
GSE85426-AD	GSM2266648	AD	0	0.015681	0	0.0778707	0.173148	0.0897584	0.0200167	0	0.00625108	0	0.140635	0.0181108	0.424303	0.0202048	0	0.0102113	0	0.000370755	0.00343854	0	0	0
GSE85426-AD	GSM2266650	AD	0.0538026	0	0.000753426	0.0927868	0.070282	0.0173102	0	0	0.0570188	0	0.0542344	0.0212382	0.27819	0.0427703	0	0.00489263	0	0.0325338	0.00356682	0	0	0.27062
GSE85426-AD	GSM2266660	AD	0	0.00183659	0	0.0941302	0.112321	0	0.0204185	0	0.0398277	0.0122224	0.113185	0.000348856	0.134196	0.0772103	0	0	0	0.00446138	0	0.0493915	0	0.340451
GSE85426-AD	GSM2266661	AD	0.0186049	0.0108257	0	0.0651048	0.129178	0	0.00913448	0	0.0614811	0	0.112076	0	0.179182	0.0720974	0	0	0	0	0.00427017	0	0	0.338046
GSE85426-AD	GSM2266662	AD	0.0606367	0	0	0.104228	0.104633	0.00780133	0.0602459	0	0.0120585	0	0.181476	0	0.3269	0.0547742	0	0.00289961	0	0.00901662	0	0	0	0.0753308
GSE85426-AD	GSM2266663	AD	0.0247647	0	0.00516707	0.0523002	0.0529487	0.0460117	0	0	0.0718104	0	0.141707	0.0190242	0.272011	0.0231215	0	0	0	0	0	0	0	0.291133
GSE85426-AD	GSM2266615	AD	0.00125414	0.003177	0	0.00702128	0.079653	0.0121205	0	0	0.0322299	0	0.0634434	0	0.323538	0.0752544	0	0.00699595	0	0.0233305	0	0.0129417	0	0.35904
GSE85426-AD	GSM2266666	AD	0	0.115001	0	0	0	0	0	0.0405138	0.0655357	0.124053	0	0	0	0	0.114696	0	0.226688	0.0565261	0	0.256988	0	0
GSE85426-AD	GSM2266667	AD	0	0	0	0.0692195	0.0663342	0	0.0903792	0	0.0112408	0	0.211868	0	0.217759	0.0148798	0	0.0166196	0	0.0107212	0.0287534	0.00293175	0	0.259293
GSE85426-AD	GSM2266668	AD	0.066604	0	0	0.0493073	0.132793	0.0257116	0.00117861	0	0.0572269	0	0.0991366	0.0647754	0.220995	0.0358191	0	0.00397181	0	0.000851258	0.0158845	0	0	0.225745
GSE85426-AD	GSM2266669	AD	0.0139478	0	0.00568897	0.135629	0.0902232	0.0345905	0.0209601	0	0.0259638	0.0708169	0.0278925	0.131188	0.333264	0.0441208	0	0	0	0	0.00201631	0	0	0.063699
GSE85426-AD	GSM2266670	AD	0.0279937	0.00474235	0	0.0592727	0.105654	0	0.0353449	0	0.0835022	0.03013	0.165293	0	0.244524	0.0388601	0	0	0	0.0188564	0	0.0253836	0	0.160443
GSE85426-AD	GSM2266671	AD	0	0.0296383	0.0292543	0.131844	0.136026	0	0	0	0.0964741	0.0728279	0.0406282	0.0596896	0.224133	0.0513337	0.000279153	0.0242562	0	0	0.00359119	0	0	0.100025
GSE85426-AD	GSM2266672	AD	0	0.0293608	0	0.0450536	0.0115565	0.0516201	0.0325518	0	0.0398472	0.037174	0.0852948	0	0.229718	0.0397678	0	0.00728992	0	0.0057992	0	0	0	0.384966
GSE85426-AD	GSM2266677	AD	0	0.0273713	0	0.0744068	0.136565	0	0.0288845	0	0.0718646	0.000132657	0.0922527	0	0.214575	0.0433839	0.000986569	0.00487735	0	0	0.0311274	0	0	0.273572
GSE85426-AD	GSM2266678	AD	0	0.0161088	0	0.142168	0.0385292	0	0.0752104	0	0.021431	0	0.255113	0	0.204917	0.0275765	0	0	0	0	0.0212619	0	0	0.197684
GSE85426-AD	GSM2266683	AD	0.0606304	0.0172226	0	0.10767	0.144405	0	0	0	0.119647	0	0.12381	0.0495726	0.316253	0.034968	0.0106581	0.0151641	0	0	0	0	0	0
GSE85426-AD	GSM2266616	AD	0	0.047351	0	0.0488393	0.09945	0.0499028	0	0	0.0537055	0	0.120054	0	0.259607	0.0385049	0.003526	0.0314716	0	0	0.000417568	0	0	0.247171
GSE85426-AD	GSM2266684	AD	0.0119054	0.0669754	0	0.0873889	0.145739	0	0	0	0.12881	0	0.128771	0.0533473	0.321069	0.0340931	0.0144099	0.00334621	0	0	0.00414547	0	0	0
GSE85426-AD	GSM2266685	AD	0	0.0405687	0	0.00847573	0.117187	0.0394492	0	0	0.0977303	0	0.0233053	0.0638566	0.279738	0.0534045	0	0.0096197	0	0	0	0.0201487	0	0.246516
GSE85426-AD	GSM2266686	AD	0	0.0201874	0	0.0186103	0.149238	0.0158974	0	0	0.0881525	0	0.0499135	0.0482163	0.283509	0.0333004	0	0.00965441	0	0	0	0.0256003	0	0.257721
GSE85426-AD	GSM2266687	AD	0	0.027831	0	0.165709	0	0.0302475	0.0550879	0	0	0.0214823	0.142313	0	0.175691	0.0122814	0	0	0	0.00958225	0	0.0141252	0	0.345649
GSE85426-AD	GSM2266689	AD	0.00417836	0.0544945	0	0.161708	0.141013	0	0.0227387	0	0.00236096	0.00560151	0.110884	0	0.16908	0.0251038	0	0.00935037	0	0.0325989	0	0.0332483	0	0.227639
GSE85426-AD	GSM2266692	AD	0.0572591	0	0	0.000651622	0.147826	0.00446694	0.0134082	0	0.0630485	0.0218524	0.197102	0	0.224404	0.048201	0	0	0	0.0137585	4.14e-05	0	0	0.207981
GSE85426-AD	GSM2266693	AD	0.0092918	0.029302	0	0.126779	0.0782725	0	0.00247888	0	0.011073	0.0682977	0.0932181	0	0.217803	0.0265408	0	0.00767761	0	0	0	0.0146111	0	0.314654
GSE85426-AD	GSM2266703	AD	0.0128436	0.00871748	0	0.0873359	0.0479497	0	0.0478302	0	0.0296381	0	0.173	0	0.17593	0.050422	0	0	0	0.012787	0	0.0203368	0	0.33321
GSE85426-AD	GSM2266704	AD	0.0109137	0.0340339	0	0.0158622	0.181931	0	0.0060482	0	0.0595246	0.00890237	0.224248	0	0.189204	0.0211581	0	0.0174927	0	0.0145756	0	0.0111941	0	0.204912
GSE85426-AD	GSM2266705	AD	0	0.0439063	0	0.0443757	0.203367	0	0.0204063	0	0.0965294	0.0636524	0.122652	0	0.181351	0.0557394	0.00042088	0	0	0	0	0.00578604	0	0.161815
GSE85426-AD	GSM2266618	AD	0.0250204	0	0.00108433	0.188377	0	0	0.0686738	0	0.00697198	0.100707	0.0768992	0	0.148832	0.0397018	0	0	0	0.00298803	0	0	0	0.340745
GSE85426-AD	GSM2266706	AD	0.0881015	0	0.00604392	0.0420564	0.103824	0.00464677	0.0277285	0	0.0603873	0.00610809	0.121584	0	0.177666	0.0271846	0	0.00255304	0	0.00445927	0	0	0	0.327656
GSE85426-AD	GSM2266707	AD	0.0126246	0.0428155	0	0.164104	0.0192122	0	0.032239	0	0.0319291	0.0741853	0.0722345	0	0.0881041	0.0024337	0	0.013929	0	0.0260516	0	0.038784	0	0.381353
GSE85426-AD	GSM2266709	AD	0.00588539	0.0323277	0	0.122887	0	0	0.0091122	0	0.00794309	0.0831479	0.131996	0	0.171704	0.0285494	0	0	0	0	0	0.028591	0	0.377857
GSE85426-AD	GSM2266711	AD	0.011702	0	0	0.0523084	0.0742347	0	0.0243825	0	0.0163911	0.0302978	0.167761	0	0.197451	0.0706209	0	0	0	0.00558502	0.0115899	0	0	0.337675
GSE85426-AD	GSM2266712	AD	0	0.0284009	0	0.182209	0.104577	0	0.0271499	0	0.00136799	0	0.167612	0	0.425544	0.0289395	0.00205679	0	0	0	0.000492072	0	0	0.0316503
GSE85426-AD	GSM2266714	AD	0	0.047361	0	0.0774924	0.194802	0	0.0184118	0	0	0	0.209983	0	0.152888	0.00789391	0	0	0	0.0501033	0	0.0120852	0	0.228979
GSE85426-AD	GSM2266716	AD	0	0.0156628	0	0.266461	0.13812	0	0.0494505	0	0.0417414	0	0.103542	0	0.0790523	0.0286243	0	0.00889215	0	0.032038	0	0.0564824	0	0.179933
GSE85426-AD	GSM2266718	AD	0	0	0	0.186703	0.103258	0	0.0556269	0	0	0	0.204343	0	0.182591	0.0375735	0.00187532	0	0	0	0	0.0148165	0	0.213212
GSE85426-AD	GSM2266722	AD	0	0.0438349	0	0.0907444	0.132896	0	0.0356572	0	0	0	0.176314	0	0.155291	0.0378266	0	0	0	0	0	0.0280418	0	0.299395
GSE85426-AD	GSM2266723	AD	0	0.0703067	0	0.201851	0.159781	0.000573482	0	0	0	0	0.177862	0.049358	0.284501	0.0168714	0.0114307	0	0	0.0173302	0.0101344	0	0	0
GSE85426-AD	GSM2266620	AD	0.0168373	0.0266344	0	0.121035	0.0544648	0	0.0560442	0	0	0.0579643	0.0710167	0	0.290756	0.0363933	0	0	0	0.0324689	0	0	0	0.236385
GSE85426-AD	GSM2266724	AD	0	0	0	0.0560575	0.106255	0	0	0	0.0407167	0.0475991	0.147818	0	0.210584	0.0207038	0	0	0	0	0	0.0186831	0	0.351583
GSE85426-AD	GSM2266725	AD	0.0586825	0.0161807	0	0.110663	0.191433	0	0.0277704	0	0.0101121	0	0.164177	0	0.372156	0.0091516	0	0.0246726	0	0.0150004	0	0	0	0
GSE85426-AD	GSM2266726	AD	0.0678639	0	0.0173149	0.0894267	0.141318	0.0587214	0.0135537	0	0	0	0.106164	0	0.249599	0.0381451	0	0	0	0.00650109	0	0	0	0.211392
GSE85426-AD	GSM2266727	AD	0	0.0113782	0	0.194678	0.112246	0	0.0299401	0	0	0	0.199655	0	0.181925	0.0292966	0	0	0	0.000986546	0	0.0191381	0	0.220756
GSE85426-AD	GSM2266729	AD	0	0.041277	0	0.198772	0.0992125	0	0.0194161	0	0	0	0.112252	0.0436232	0.4253	0	0	0.00719059	0.000799318	0.0132949	0	0	0	0.0388618
GSE85426-AD	GSM2266730	AD	0.0615997	0.00642762	0	0.0561253	0.0928141	0.00397684	0.00960579	0	0.0474666	0	0.138511	0	0.222601	0.0426972	0	0.0119005	0	0.0198078	0.0044215	0	0	0.282045
GSE85426-AD	GSM2266731	AD	0.0305288	0.00408377	0	0	0.142179	0.0119786	0.037265	0	0.0480938	0.0398891	0.181571	0	0.262674	0.0465253	0	0	0	0	0.000780163	0	0	0.194431
GSE85426-AD	GSM2266732	AD	0.074362	0	0	0.0801345	0.108577	0	0.000611767	0	0	0.0753501	0.0835581	0	0.198998	0.0361555	0	0.00244476	0	0.00273851	0	0.0157024	0	0.321368
GSE85426-AD	GSM2266733	AD	0	0.0195448	0	0	0.236578	0	0	0	0.0188803	0.0448628	0.165363	0	0.222414	0	0.000958928	0.00495229	0	0.00779516	0	0	0	0.278649
GSE85426-AD	GSM2266734	AD	0	0	0	0.0731465	0.0957823	0	0.0535921	0	0	0.00895308	0.241766	0	0.206529	0.0434685	0	0	0	0.00872983	0	0.0144732	0	0.253559
GSE85426-AD	GSM2266626	AD	0.0172978	0	0.0345436	0.139656	0.106479	0	0.0218656	0	0.039064	0.0312097	0.105484	0	0.19079	0.0381415	0	0.0032642	0	0.00293701	0.0328587	0	0	0.236409
GSE85426-AD	GSM2266735	AD	0.0310654	0.0302362	0	0.0568598	0.255895	0	0.0605817	0.000308097	0.0323949	0.0542636	0.0886148	0	0.279189	0.0512014	0	0.0259637	0	0.0286597	0.00476642	0	0	0
GSE85426-AD	GSM2266736	AD	0	0.0240819	0	0.101811	0.172911	0	0	0	0	0	0.163844	0	0.257893	0.06043	0.0136459	0	0	0.0121106	0.000798583	0.0112623	0	0.181212
GSE85426-AD	GSM2266737	AD	0	0.0914118	0	0.0921092	0.115436	0.0220733	0	0	0.00403472	0	0.0560197	0	0.254927	0.0208162	0.00508954	0	0	0	0	0.0298019	0	0.30828
GSE85426-AD	GSM2266738	AD	0	0.0395973	0	0.121146	0.164532	0.033717	0.0282463	0	0	0	0.0999634	0	0.156818	0.042254	0	0	0	0.00457952	0	0.0191813	0	0.289966
GSE85426-AD	GSM2266739	AD	0	0.121199	0.00829829	0.177328	0.117435	0.0209912	0	0	0.0058751	0	0.113604	0	0.326981	0.0188263	0	0	0	0.0450854	0.044376	0	0	0
GSE85426-AD	GSM2266746	AD	0	0.0490443	0.00327299	0.116086	0.100962	0	0.0276889	0	0.0107069	0.0674721	0.101967	0	0.148429	0.011781	0	0.0310599	0	0	0	0.00350721	0	0.328023
GSE85426-AD	GSM2266747	AD	0.00818007	0.043365	0	0.150413	0.168036	0	0.0329452	0	0.017527	0	0.14878	0	0.138558	0.0404185	0	0.022303	0	0	0	0.0167961	0	0.212679
GSE85426-AD	GSM2266750	AD	0	0.0758937	0	0.215663	0.10034	0	0.0149725	0	0.0893424	0	0.122944	0	0.159903	0.0463295	0	0	0	0	0	0.00431769	0	0.170295
GSE85426-AD	GSM2266751	AD	0	0.1331	0	0.219793	0.0652461	0	0	0.000376817	0.101368	0.0109547	0	0.101106	0.198002	0.026911	0	0.0741822	0	0	0	0.0689593	0	0
GSE85426-AD	GSM2266752	AD	0.00153274	0.0306895	0.00278465	0.0437206	0.0936336	0.0877546	0.00289021	0	0.0482968	0.015797	0.091253	0	0.177042	0.0275354	0	0.00584184	0	0	0.0101222	0	0	0.361105
GSE85426-AD	GSM2266627	AD	0	0.00522568	0	0.123902	0.0304692	0.0435116	0.0402303	0	0	0.00114135	0.264041	0	0.270601	0	0	0.0210301	0	0.000623341	0.00311512	0	0	0.196109
GSE85426-AD	GSM2266753	AD	0.012168	0	0	0.0797502	0.0938308	0.0300974	0.0171312	0	0.00810195	0	0.186263	0	0.246524	0.0326349	0	0	0	0.0125739	0	0.00399843	0	0.276926
GSE85426-AD	GSM2266754	AD	0	0.00607809	0	0.0201992	0.0611404	0	0.0453324	0	0	0.0209351	0.135894	0	0.208887	0.0633853	0	0	0	0.0454408	0	0.0294837	0	0.363225
GSE85426-AD	GSM2266755	AD	0	0.0123775	0.0171197	0.0718495	0.052778	0.00515663	0.0310447	0	0	0	0.140434	0	0.216417	0.0772795	0	0	0	0.00350337	0	0.00798217	0	0.364058
GSE85426-AD	GSM2266756	AD	0	0.0487762	0	0.0704337	0.192568	0	0.0226341	0	0	0	0.201714	0	0.164057	0.018008	0	0	0	0.0613494	0	0.0051387	0	0.21532
GSE85426-AD	GSM2266762	AD	0	0.0600455	0	0.251686	0.212376	0	0.050846	0	0	0	0.079255	0.00294209	0.160577	0.0101499	0	0	0	0.0254309	0	0.00918725	0	0.137504
GSE85426-AD	GSM2266769	AD	0.0235241	0	0	0.108722	0.141122	0	0.0314889	0	0.00758367	0	0.177131	0	0.2004	0.0127184	0	0.0173168	0	0.0367951	0.000285326	0	0	0.242912
GSE85426-AD	GSM2266770	AD	0.0156834	0	0.0029353	0.00989198	0.0914073	0.00371058	0.0301665	0	0	0.0259021	0.160141	0	0.186571	0.0895241	0	0	0	0.0046132	0	0.000562721	0	0.378891
GSE85426-AD	GSM2266771	AD	0.0105202	0	0	0.125956	0.00814669	0.0234758	0.0673931	0	0.0103045	0	0.149169	0	0.168976	0.0627285	0	0	0	0.0200071	0.00678507	0	0	0.346538
GSE85426-AD	GSM2266772	AD	0	0.0227223	0	0.0957121	0.0894343	0	0.0282644	0	0	0.00613289	0.248737	0	0.210835	0.0521076	0	0	0	0.00864174	0	0.00112853	0	0.236284
GSE85426-AD	GSM2266773	AD	0.0270629	0.0263153	0	0.100906	0.182925	0	0.0605057	0	0.044073	0	0.137811	0	0.308319	0	0	0.0105947	0	0.0756233	0.0258649	0	0	0
GSE85426-AD	GSM2266628	AD	0.0104255	0	0	0.208691	0.0140838	0	0.0304339	0	0.0398024	0.0294377	0.107519	0	0.205053	0.0343248	0	0	0	0.0150011	0	0.0059566	0	0.299271
GSE85426-AD	GSM2266777	AD	0	0.00270223	0	0.230967	0.267308	0	0.0484902	0	0	0	0.0827444	0.00513205	0.130675	0.0260069	0	0	0	0.011383	0.0464564	0	0	0.148135
GSE63061-CTL	GSM1539439	CTRL	0.00344294	0	0	0.21459	0.215425	0.0251654	0	0	0	0.0182306	0	0.0823897	0.268055	0	0	0.0456894	0	0.0182624	0	0	0	0.108749
GSE63061-CTL	GSM1539440	CTRL	0.0307086	0	0	0.0372359	0.0808718	0	0.0104331	0	0	0.0502647	0.0220087	0	0.155048	0.0525022	0	0	0	0.0214645	0	0.0325914	0	0.506871
GSE63061-CTL	GSM1539441	CTRL	0.00899798	0	0	0.207368	0.221491	0	0.0843411	0	0.00190566	0	0.185663	0	0.0657769	0.0452173	0	0.0132291	0	0.000556664	0	0	0	0.165453
GSE63061-CTL	GSM1539442	CTRL	0	0.0523607	0	0.0628342	0.255879	0	0.0385922	0	0.147763	0	0.0821346	0	0.177315	0	0.00411068	0.0228579	0	0.0016259	0	0.0224677	0	0.132058
GSE63061-CTL	GSM1539443	CTRL	0	0.0413108	0	0.233918	0	0.0153377	0	0	0	0.0582752	0.0482357	0	0.381029	0.0265472	0.00906073	0.0642456	0	0	0	0	0	0.12204
GSE63061-CTL	GSM1539444	CTRL	0	0.0362391	0	0.177959	0.121717	0	0	0	0.11697	0	0.131331	0	0.209008	0.0250108	0	0	0	0	0	0.00790296	0	0.173861
GSE63061-CTL	GSM1539445	CTRL	0.00543792	0	0	0.00919713	0.238417	0.0890112	0	0	0.0171015	0.037914	0.0469185	0.0980449	0.322416	0.0514792	0.00373545	0	0	0	0.00574755	0	0	0.0745792
GSE63061-CTL	GSM1539446	CTRL	0	0.0299459	0.0033423	0.171363	0.0700792	0.00957562	0.0485536	0	0.0101709	0	0.137624	0.00920691	0.175744	0	0	0	0	0.00979285	0	0	0	0.324602
GSE63061-CTL	GSM1539447	CTRL	0.0257795	0.0315573	0.0178478	0.123803	0	0.159096	0.047487	0	0	0.110568	0	0.111152	0.342288	0.00314836	0	0.000611371	0	0.026661	0	0	0	0
GSE63061-CTL	GSM1539448	CTRL	0.00421394	0	0	0.122096	0.0815962	0	0.108971	0	0	0	0.139761	0	0.156195	0.0052221	0	0	0	0.0175018	0	0.0378398	0	0.326603
GSE63061-CTL	GSM1539449	CTRL	0	0.0147437	0	0.103921	0.146247	0	0	0	0.0919515	0	0.116446	0	0.264204	0.0372477	0	0	0	0.0260505	0	0	0	0.199188
GSE63061-CTL	GSM1539450	CTRL	0	0.0107029	0	0.277463	0	0.000307414	0.0219559	0.0216194	0.0115101	0.0261219	0.158985	0	0.175955	0.0158986	0	0.0551288	0	0.0151993	0.0136632	0	0	0.195489
GSE63061-CTL	GSM1539451	CTRL	0	0.0161112	0	0.121288	0	0.134235	0	0	0.0291413	0.202115	0	0.0855704	0.292482	0.0386329	0.00515391	0.038783	0	0.00274021	0.00321689	0	0	0.0305296
GSE63061-CTL	GSM1539452	CTRL	0.0040467	0	0	0.200615	0	0.0114817	0.0250685	0	0	0.0530938	0.0597045	0	0.263372	0.0146936	0.000378265	0.00392155	0	0.0319115	0	0.0339984	0	0.297715
GSE63061-CTL	GSM1539453	CTRL	0	0.0671979	0.008427	0.13604	0.0553567	0.0433072	0	0	0.0903396	0	0.0630643	0.0430851	0.227257	0.0374642	0	0	0	0	0	0.0550589	0	0.173401
GSE63061-CTL	GSM1539454	CTRL	0	0.0667326	0	0.108164	0.155928	0	0	0	0.103043	0	0.0833903	0.0557879	0.235724	0.0477068	0	0	0	0	0	0.000822256	0	0.142702
GSE63061-CTL	GSM1539455	CTRL	0.0618234	0	0.0428003	0.0234031	0.0615614	0	0.0021481	0	0.0214416	0.0413241	0.0409368	0	0.172427	0.0924048	0	0	0	0	0	0.0331404	0	0.406589
GSE63061-CTL	GSM1539456	CTRL	0.0242786	0.0412777	0	0.0879043	0.126964	0	0	0	0.102123	0	0.142187	0	0.294774	0.0793198	0.000629198	0.00361058	0	0	0	0.0104254	0	0.0865067
GSE63061-CTL	GSM1539457	CTRL	0	0.0534276	0	0.415198	0	0.100581	0.00348823	0	0	0.0181532	0.172006	0.0415648	0.0645465	0	0	0.00505193	0	0	0	0.0060669	0	0.119916
GSE63061-CTL	GSM1539458	CTRL	0	0.0490133	0	0.115161	0.11511	0	0.024892	0	0.0295264	0	0.227013	0	0.201777	0.0160396	0	0	0	0.0117703	0	0.0529027	0	0.156794
GSE63061-CTL	GSM1539459	CTRL	0.0053687	0.0338234	0	0.181627	0.121149	0.023352	0	0	0.145816	0	0.150598	0	0.18101	0.0468828	0	0	0	0.0141323	0	0.0156673	0	0.0805724
GSE63061-CTL	GSM1539460	CTRL	0.0513239	0	0	0.106973	0.0543923	0	0.0628875	0	0.0587052	0	0.137625	0	0.0818329	0.0213832	0	0.0315203	0	0.0191959	0	0.00904554	0	0.365115
GSE63061-CTL	GSM1539461	CTRL	0	0	0	0.0555276	0.020661	0.225041	0	0	0	0.044708	0.200152	0	0.30666	0.00357944	0.0140802	0.00657599	0	0	0.0160159	0	0	0.106999
GSE63061-CTL	GSM1539462	CTRL	0.0348551	0	0	0.0235511	0.167646	0	0.0179078	0	0.0449572	0	0.101385	0.00969477	0.100761	0.0508863	0	0	0	0	0.00544277	0	0	0.442914
GSE63061-CTL	GSM1539463	CTRL	0.0645846	0	0.0199934	0.0243687	0.223792	0.0657396	0.00657306	0	0.0911642	0	0.0289556	0.0289098	0.123812	0	0	0	0	0.0119857	0	0.00530302	0	0.304818
GSE63061-CTL	GSM1539464	CTRL	0	0.0815493	0	0.0399029	0.158201	0	0	0	0.118703	0	0.126076	0	0.172098	0.0477421	0	0	0	0	0	0	0	0.255728
GSE63061-CTL	GSM1539465	CTRL	0	0.0469528	0	0	0.0399851	0.157656	0	0	0	0.162578	0.0167081	0.0302682	0.211444	0.0118084	0.0212196	0.0246126	0	0.00290743	0.00119166	0	0	0.272668
GSE63061-CTL	GSM1539466	CTRL	0.00529553	0.037033	0	0.149157	0	0.247088	0.0237525	0	0	0.00675065	0.207051	0	0.187902	0	0.00272044	0.00480573	0	0.00504707	0.0244332	0.0163275	0	0.0826359
GSE63061-CTL	GSM1539467	CTRL	0	0.0362008	0	0.234142	0.0960179	0.109754	0.027051	0	0.00498885	0	0.0964764	0	0.27665	0.0131922	0.0113506	0.0475526	0	0	0.0207333	0	0	0.0258909
GSE63061-CTL	GSM1539468	CTRL	0	0	0	0.099073	0	0	0.0129698	0.000819907	0	0.303129	0	0.00608546	0.198149	0.0979517	0	0.0177882	0	0.0184721	0	0.000866744	0	0.244696
GSE63061-CTL	GSM1539469	CTRL	0	0.0487059	0	0.0204551	0.209085	0.0862369	0	0	0.0269676	0.0485757	0.0843846	0.0464229	0.265706	0.0112397	0	0.0122165	0	0	0	0.0302839	0	0.109721
GSE63061-CTL	GSM1539470	CTRL	0.0738299	0	0	0.0321347	0.0810859	0	0	0.00118014	0.0135946	0	0.0150162	0.00254326	0	0.0465239	0	0.0099688	0	0.0124423	0	0.0598132	0	0.651867
GSE63061-CTL	GSM1539471	CTRL	0.0981601	0	0.0237587	0.104221	0.136073	0.120986	0	0	0.0547432	0.139123	0	0	0.0754159	0.0753699	0.000502717	0.014881	0	0.0113878	0.00965471	0.0121776	0	0.123547
GSE63061-CTL	GSM1539472	CTRL	0	0.0181911	0	0.0033751	0.147861	0.190893	0.0384433	0	0	0	0.0977479	0.0139993	0.295945	0.0487969	0.00583703	0	0	0	0	0.0113612	0	0.12755
GSE63061-CTL	GSM1539473	CTRL	0	0.0282999	0	0.116185	0.291202	0	0.00394342	0	0.0576421	0	0.14419	0	0.197813	0.014222	0	0.00753531	0	0.0135435	0	0	0	0.125424
GSE63061-CTL	GSM1539474	CTRL	0	0.0449004	0	0.136185	0.101774	0	0	0	0.0752318	0	0.112174	0	0.256887	0.0246149	0	0	0	0.00093426	0	0.0038643	0	0.243435
GSE63061-CTL	GSM1539475	CTRL	0.031214	0	0.00262138	0.038691	0.0963502	0.0365082	0	0	0.0377236	0	0.0641123	0	0.375617	0.0207582	0.000302073	0	0	0.00906269	0	0.0259105	0	0.261128
GSE63061-CTL	GSM1539476	CTRL	0	0.0398429	0.0180181	0.0707333	0.167879	0	0	0	0.050691	0	0.0642664	0.0239327	0.220019	0.0752887	0	0	0	0.0117357	0.00439169	0	0	0.253202
GSE63061-CTL	GSM1539477	CTRL	0.0533539	0	0	0.105199	0.23203	0.136618	0.0563129	0	0	0	0.14254	0	0.105245	0	0	0	0	0.0651399	0.00530191	0	0	0.098259
GSE63061-CTL	GSM1539478	CTRL	0	0.0167079	0	0.090547	0.166033	0.0173693	0	0	0.0354609	0	0.20304	0	0.366882	0.0132461	0	0	0	0.00728676	0	8.9e-06	0	0.0834172
GSE63061-CTL	GSM1539479	CTRL	0.0568871	0	0.0144535	0.193763	0.0601583	0.0128375	0.0129948	0	0.0318034	0	0.0835	0.00202264	0.195546	0.157299	0.0162377	0	0	0	0	0.00805251	0	0.154446
GSE63061-CTL	GSM1539480	CTRL	0.0858646	0	0.0245381	0.195707	0.299524	0	0	0	0.0669056	0.0221191	0.0152805	0.0995439	0.106632	0	0	0.00833717	0	0.00974515	0	0.0254679	0	0.0403354
GSE63061-CTL	GSM1539481	CTRL	0.059586	0.00903289	0	0.291232	0.0197798	0	0.00164209	0	0.011834	0.0351503	0.256326	0	0.179496	0.0434097	0	0.0108256	0	0.0109944	0.00418456	0	0	0.0665071
GSE63061-CTL	GSM1539482	CTRL	0.0566776	0	0.00491155	0.244771	0	0.012732	0.0382797	0	0	0.208681	0	0	0.143611	0.0398983	0	0.0658594	0	0.0196361	0	0	0	0.164943
GSE63061-CTL	GSM1539483	CTRL	0.0319074	0	0	0.201945	0.224359	0.033252	0	0	0	0	0.119204	0	0.197394	0.0319616	0	0	0	0	0.0255763	0.00994109	0	0.124459
GSE63061-CTL	GSM1539484	CTRL	0.00363348	0.0238248	0	0.0357085	0.0789245	0	0.00886088	0	0.0319626	0	0.0574958	0.0238634	0.52225	0.0733923	0	0.0193638	0	0	0	0.0242445	0	0.0964752
GSE63061-CTL	GSM1539485	CTRL	0	0.0555988	0	0.0844027	0.159488	0	0.0147777	0	0.0118145	0.0310381	0.202998	0	0.145887	0.0137035	0	0	0	0.0233926	0.00149895	0.0119937	0	0.243407
GSE63061-CTL	GSM1539486	CTRL	0	0.0111278	0	0.301447	0.178861	0	0.0155042	0	0.024386	0	0.231017	0	0.15327	0.00524612	0.00165196	0.0159732	0	0	0.0111064	0	0	0.0504096
GSE63061-CTL	GSM1539487	CTRL	0.0199652	0	0.00409715	0.0122606	0.0231563	0.248162	0.0138412	0	0.00690814	0.046127	0.0555676	0	0.261322	0	0	0.0526402	0	0.0084895	0	0	0	0.247463
GSE63061-CTL	GSM1539488	CTRL	0	0.0246095	0	0.0188773	0.116177	0	0.0199313	0	0.0500273	0.0403452	0.0676008	0	0.275086	0.0316168	0	0	0	0.0312781	0	0	0	0.324451
GSE63061-CTL	GSM1539489	CTRL	0.00129122	0.130599	0	0.254861	0.0542216	0	0.0220745	0	0.0752123	0	0.114722	0	0.257308	0.0640052	0	0	0	0.0257048	0	0	0	0
GSE63061-CTL	GSM1539490	CTRL	0.0401268	0.0614566	0	0.125632	0.198623	0	0.0632283	0	0.0415107	0	0.119448	0.00658926	0.237812	0.0332197	0	0	0	0.00128655	0.0128157	0	0	0.0582511
GSE63061-CTL	GSM1539491	CTRL	0.0331585	0.00427876	0	0.0619502	0.165868	0.00265123	0.020718	0	0.0658355	0	0.270619	0	0.200332	0.0266259	0	0	0	0.00981935	0	0.0522669	0	0.0858768
GSE63061-CTL	GSM1539492	CTRL	0.00589499	0	0	0.0113361	0.308667	0.0163571	0.0432074	0	0	0	0.140713	0	0.230109	0.0176222	0	0.0119826	0	0	0	0.0156672	0	0.198443
GSE63061-CTL	GSM1539493	CTRL	0	0.0483509	0	0.0367002	0.0088014	0.0126479	0	0	0.0374047	0.0312495	0	0.0153215	0.270808	0.0656882	0	0	0	0.0204901	0	0.0505736	0	0.401964
GSE63061-CTL	GSM1539494	CTRL	0	0.0448821	0	0.0235813	0.0279797	0.0367837	0.0680053	0	0	0.00875813	0.192053	0	0.284725	0.0590257	0	0.0141204	0	0.00370178	0.0517672	0	0	0.184617
GSE63061-CTL	GSM1539495	CTRL	0.0267644	0	0	0.111076	0.0125342	0	0.0278717	0	0	0.231524	0.177682	0.0362515	0.223674	0	0.0102837	0.0330381	0	0	0.0186275	0	0	0.0906713
GSE63061-CTL	GSM1539496	CTRL	0	0.0411062	0	0.158361	0.119748	0	0.10077	0	0.00784384	0	0.281266	0	0.173491	0.0245601	0	0	0	0	0	0	0	0.0928544
GSE63061-CTL	GSM1539497	CTRL	0.0264855	0	0	0.154843	0.0795336	0	0.0177547	0	0.0678873	0	0.136958	0	0.303393	0.0633298	0	0	0.0117028	0	0	0.0179884	0	0.120124
GSE63061-CTL	GSM1539498	CTRL	0	0.0230665	0.0193297	0	0.214475	0.0554471	0	0	0.0133199	0.0707459	0.00715444	0	0.31469	0.00226094	0	0	0	0.00772495	0	0.0218498	0	0.249935
GSE63061-CTL	GSM1539499	CTRL	0	0.0149586	0	0.0610614	0.0953328	0	0.0064708	0	0.0433306	0	0.326079	0.00216566	0.249	0.0132607	0.00965534	0	0	0	0	0.0480732	0	0.130612
GSE63061-CTL	GSM1539500	CTRL	0	0	0	0.224883	0	0.0862894	0.00991902	0	0	0	0.174241	0.0454383	0.325375	0.0172646	0	0	0	0.00555054	0	0.0172057	0	0.0938329
GSE63061-CTL	GSM1539501	CTRL	0	0.0217091	0	0.0994755	0	0.00270933	0.0364288	0	0	0.0367107	0.144455	0	0.24931	0.0121344	0.00393106	0	0	0.0181779	0	0	0	0.374958
GSE63061-CTL	GSM1539502	CTRL	0.020588	0	0	0.0505659	0.150934	0.11907	0.0763602	0	0	0.186665	0.174646	0	0.1163	0	0.000282728	0.0637636	0	0.00368222	0	0	0	0.0371428
GSE63061-CTL	GSM1539503	CTRL	0.0614805	0	0	0.139661	0.0947387	0	0.0387975	0	0.0368489	0.00427062	0.178005	0	0.226628	0.0678326	0	0.00301914	0	0.0166538	0	0.007456	0	0.124609
GSE63061-CTL	GSM1539504	CTRL	0.0695418	0.0026189	0	0.150443	0.159615	0.0490888	0	0	0.060902	0	0.162878	0.0153864	0.126733	0.0381289	0	0	0	0.000847216	0.00595019	0	0	0.157866
GSE63061-CTL	GSM1539505	CTRL	0	0.0190594	0.0152331	0.0700884	0.0197703	0.210268	0.0537265	0	0	0.064275	0.111065	0	0.167067	0.0179327	0.000499654	0.0509464	0	0.000590928	0.0123429	0	0	0.187134
GSE63061-CTL	GSM1539506	CTRL	0.0112891	0.00606597	0	0.0813481	0.0651123	0	0.010079	0	0.0580626	0	0.139483	0	0.291636	0.0307952	0	0	0	0.0123204	0	0.0654611	0	0.228347
GSE63061-CTL	GSM1539507	CTRL	0	0.0683582	0	0.0662026	0	0.107909	0.02484	0	0	0.130609	0.00094172	0.00331753	0.123272	0.00346818	0	0.110408	0	0.0174076	0.0610011	0	0.026963	0.255302
GSE63061-CTL	GSM1539508	CTRL	0	0.00279357	0	0.223432	0.0636088	0.138389	0.115819	0	0	0.0809746	0.112355	0	0.148306	0	0.00860814	0.0583611	0	0	0.006997	0	0	0.0403552
GSE63061-CTL	GSM1539509	CTRL	0.00613644	0.030303	0	0.0311298	0.12967	0.0148277	0	0	0.0915233	0	0.101939	0.0442064	0.327527	0.0158942	0	0	0	0	0.0300801	0	0	0.176764
GSE63061-CTL	GSM1539510	CTRL	0	0.0564226	0	0.0520911	0.0712091	0	0	0	0.125126	0	0.0649287	0.017084	0.143296	0.0782865	0	0	0	0.00561503	0	0.0651435	0	0.320797
GSE63061-CTL	GSM1539552	CTRL	0	0.0667561	0	0.0527842	0.222706	0.0861538	0.00657959	0	0.0125157	0	0.0745967	0	0.264651	0.0178517	0	0.00667791	0	0.0201786	0.00371712	0	0	0.164831
GSE63061-CTL	GSM1539553	CTRL	0	0.0399123	0	0.120625	0.0513665	0	0.0227616	0	0.0495105	0	0.0621709	0	0.331235	0.0827278	0	0	0	0.00953228	0	0	0	0.230158
GSE63061-CTL	GSM1539555	CTRL	0	0.0993201	0	0.114351	0.108083	0.112257	0.0894086	0	0	0.143946	0.0281008	0	0.128338	0	0	0.0331692	0	0	0.0215758	0	0	0.121451
GSE63061-CTL	GSM1539569	CTRL	0	0.0140623	0	0.114831	0.0451248	0.0798342	0.0726209	0	0	0.165562	0.215316	0	0.263319	0.00492554	0	0.0151406	0	0.00926406	0	0	0	0
GSE63061-CTL	GSM1539573	CTRL	0.0199099	0	0	0.131755	0.0418044	0	0.0541231	0	0.0298475	0	0.230811	0	0.208181	0.0635306	0	0	0	0	0	0.0155705	0	0.204467
GSE63061-CTL	GSM1539578	CTRL	0	0.0275183	0	0.0199695	0.0458582	0	0.00391718	0	0	0.0812255	0	0	0.200785	0.0500603	0.00281644	0.0294564	0	0	0.0464957	0	0	0.491897
GSE63061-CTL	GSM1539580	CTRL	0.103137	0	0	0.240936	0.0407619	0	0.0132548	0	0.0126225	0	0.1531	0	0.139023	0.0533471	0	0.0195544	0	0	0	0.00734395	0	0.21692
GSE63061-CTL	GSM1539585	CTRL	0	0.0128625	0	0.176456	0.0291509	0.0839936	0	0	0	0.0799272	0.137796	0	0.245329	0.0153667	0.00678412	0.0564042	0	0.00684963	0	0.002926	0	0.146154
GSE63061-CTL	GSM1539588	CTRL	0	0.0407781	0	0.0370886	0.176114	0.0681633	0	0	0.0577929	0	0.143595	0	0.184096	0.0333549	0	0	0	0.0268046	0.00114052	0	0	0.231073
GSE63061-CTL	GSM1539595	CTRL	0	0	0	0	0.167865	0.134457	0	0	0.00772184	0.146915	0.169858	0.0203131	0.156484	0	0	0.0649312	0	0.00418133	0.0433706	0	0	0.0839025
GSE63061-CTL	GSM1539596	CTRL	0.0711184	0	0.0223484	0.0426482	0.151591	0.0484115	0	0	0.0494609	0.0224149	0	0.0256392	0.267235	0.0736809	0	0	0	0.0291012	0	0.00877259	0	0.187577
GSE63061-CTL	GSM1539597	CTRL	0	0	0	0.381709	0.00681935	0	0.103105	0	0	0.0937046	0.187159	0.00789704	0.135371	0.0350599	0.00135368	0.000636942	0	0	0.000929946	0	0	0.0462544
GSE63061-CTL	GSM1539600	CTRL	0	0.0117977	0	0.167102	0.0340268	0	0.0847808	0	0.00697212	0	0.177477	0	0.375352	0.0311302	0	0	0	0	0	0	0	0.111361
GSE63061-CTL	GSM1539601	CTRL	0	0.0276741	0	0.0212212	0.05123	0	0	0	0.04632	0.0650148	0.124782	0	0.331239	0.0548422	0	0	0	0.0208829	0	0.0300053	0	0.226788
GSE63061-CTL	GSM1539603	CTRL	0	0.0294468	0	0.0522092	0.0504699	0.0258798	0.0206262	0	0	0.0963601	0.174207	0	0.266419	0.0318056	0.00312586	0	0	0.0161339	0	0.00194295	0	0.231373
GSE63061-CTL	GSM1539605	CTRL	0	0.0377901	0	0.0809085	0.109538	0	0	0	0.124569	0	0.256365	0	0.2776	0.0353186	0	0	0	0	0.0151217	0	0	0.0627882
GSE63061-CTL	GSM1539607	CTRL	0.0235071	0.00265845	0	0.37838	0	0.0186875	0	0	0.0839711	0	0.0691815	0.0242326	0.219325	0.0129626	0	0	0	0.01636	0	0.0218443	0	0.12889
GSE63061-CTL	GSM1539615	CTRL	0	0.0243532	0	0.154938	0.0572235	0	0	0	0.0550201	0	0.105346	0	0.263414	0.0943239	0	0	0	0	0	0.0145104	0	0.230871
GSE63061-CTL	GSM1539617	CTRL	0	0.0613186	0.00550627	0.253105	0.0428262	0	0.0579353	0	0.0393424	0	0.213486	0.0564936	0.142098	0.0127392	0	0	0	0	0	0.0100914	0	0.105058
GSE63061-CTL	GSM1539621	CTRL	0.0109479	0.0406269	0.000944564	0.00323925	0.133201	0.0245126	0.00808048	0	0	0.00252946	0.0276346	0.0312484	0.286455	0	0	0.0262294	0	0.00498658	0	0.0113988	0	0.387965
GSE63061-CTL	GSM1539649	CTRL	0	0.0643884	0	0.0469586	0.200668	0.0623491	0.0240951	0	0.066945	0	0.0852954	0.0098538	0.114244	0.0505003	0	0.0131847	0	0	0.00813433	0	0	0.253383
GSE63061-CTL	GSM1539651	CTRL	0.0500394	0	0	0.0529735	0.209485	0	0.0252577	0	0	0.0643672	0.0562463	0.0083371	0.171555	0.0258953	0	0	0	0.00806433	0.0152886	0	0	0.312491
GSE63061-CTL	GSM1539652	CTRL	0.0424507	0	0	0	0.129501	0.0161378	0.00612909	0	0.0181334	0.00482744	0.138627	0	0.223143	0.0208398	0	0	0	0.0325866	0	0.0640986	0	0.303526
GSE63061-CTL	GSM1539653	CTRL	0	0.0532253	0	0.00232425	0.152209	0.0294051	0.0105237	0	0.101481	0	0.0675276	0	0.238459	0.0322819	0	0	0	0.0190501	0	0.0115147	0	0.281998
GSE63061-CTL	GSM1539655	CTRL	0.0228981	0	0	0.144618	0.0821815	0	0.0293237	0	0.0414486	0	0.12867	0.00838248	0.346003	0.0243436	0.0332045	0	0	0	0.0105723	0	0	0.128355
GSE63061-CTL	GSM1539664	CTRL	0	0.00815702	0	0.250745	0	0	0.0777617	0	0	0	0.253644	0	0.184366	0.00826694	0	0	0	0.00368225	0	0.00667406	0	0.206702
GSE63061-CTL	GSM1539668	CTRL	0	0.0145291	0	0.128247	0.220188	0	0.025854	0	0.069477	0.0337531	0.158974	0	0.13421	0.0145406	0	0	0	0.00450245	0	0.0042393	0	0.191486
GSE63061-CTL	GSM1539670	CTRL	0	0.0707474	0.0005434	0.017286	0.0548269	0.152447	0	0	0	0.0873732	0.0859717	0	0.294672	0.000270297	0	0	0	0.0161854	0.00812368	0	0	0.211553
GSE63061-CTL	GSM1539671	CTRL	0	0	0	0.159986	0.0469196	0.0138281	0.0990214	0	0	0	0.172232	0.0639357	0.182137	0.0816566	0	0.0200075	0	0	0.0417576	0	0	0.118518
GSE63061-CTL	GSM1539677	CTRL	0	0.0449376	0	0.0317695	0.238009	0.0949433	0.0434994	0	0	0.0142183	0.113387	0.00525084	0.26294	0.0548337	0.00984893	0	0	6.79e-05	0.00525475	0	0	0.0810393
GSE63061-CTL	GSM1539685	CTRL	0.0258518	0.0272658	0	0.151789	0	0.021235	0.0241727	0	0.0538018	0	0.236599	0	0.176376	0.0734241	0.012329	0	0	0	0	0.0316998	0	0.165455
GSE63061-CTL	GSM1539686	CTRL	0	0	0.00646533	0.0962235	0.203883	0	0.0386444	0	0.0219836	0	0.0974961	0	0.358649	0.0508844	0	0	0	0.00285619	0	0	0	0.122915
GSE63061-CTL	GSM1539694	CTRL	0	0.0373619	0	0.204375	0.104849	0	0.0408386	0.0185839	0.0256425	0	0.217201	0	0.256382	0.00246677	0.00187508	0.00156407	0	0	0	0.0151645	0	0.0736946
GSE63061-CTL	GSM1539696	CTRL	0	0.010114	0.0030366	0.0818072	0.0623503	0	0	0	0	0.0406291	0.0757815	0	0.244665	0.14769	0.0111931	0.0343557	0	0	0.0109871	0	0	0.27739
GSE63061-CTL	GSM1539699	CTRL	0	0.0120269	0.0043162	0.0243438	0.172511	0.00428328	0.00701927	0	0.0406405	0	0.113679	0	0.182761	0.0187981	0	0	0	0	0.0127496	0	0	0.406871
GSE63061-CTL	GSM1539702	CTRL	0.0236216	0	0	0.040859	0.200483	0	0.0912483	0	0.0312179	0	0.207477	0	0.245155	0.0217059	0	0	0	0.00421046	6.28e-05	0.0143435	0	0.119616
GSE63061-CTL	GSM1539704	CTRL	0.204815	0.139845	0.0162776	0.0446334	0	0.0159432	0.0335865	0	0	0.0529072	0.19823	0	0.158665	0.0322957	0.00531935	0	0	0.00944572	0.0191251	0	0	0.068912
GSE63061-CTL	GSM1539706	CTRL	0	0.0340333	0	0.19592	0.0245849	0	0.0505365	0.00319306	0.0598956	0	0.218105	0	0.150968	0.0718274	0	0	0	0	0	0.00708274	0	0.183854
GSE63061-CTL	GSM1539707	CTRL	0	0.00584596	0	0.0218881	0.134392	0.0154153	0.031813	0	0.0431189	0	0.152143	0	0.184688	0.0550322	0	0.0011466	0	0.0117839	0	0.0209769	0	0.321756
GSE63061-CTL	GSM1539709	CTRL	0.00765898	0.0649368	0	0.0258915	0.188262	0	0	0	0.086708	0	0.0582277	0	0.176041	0.0236674	0	0	0	0.0691061	0	0.0408014	0	0.258699
GSE63061-CTL	GSM1539710	CTRL	0	0.0469043	0.00295862	0.129365	0.186847	0.0643169	0.037147	0	0.0444176	0	0.165924	0	0.146417	0.0230221	0	0	0	0	0.019201	0	0	0.133479
GSE63061-CTL	GSM1539711	CTRL	0	0.0481591	0	0.0854632	0.0388141	0.0731222	0	0.00210759	0	0.111865	0.165651	0	0.326778	0	0	0.035035	0	0.0506712	0.0145593	0	0	0.0477741
GSE63061-CTL	GSM1539712	CTRL	0	0	0	0	0.0156954	0.158947	0.0362783	0	0	0.101558	0.00437413	0.0231191	0.167775	0.0440127	0	0.0252958	0	0.0355491	0.0154687	0	0.00710266	0.364824
GSE63061-CTL	GSM1539714	CTRL	0.000770262	0.0252119	0	0.214745	0.124449	0	0.000682718	0	0.0971101	0	0.143542	0.00178276	0.0708193	0.0218968	0	0.0124513	0	0.0135584	0	0.0321423	0	0.240838
GSE63061-CTL	GSM1539715	CTRL	0	0.0343818	0	0	0.197849	0	0.00294167	0	0.0159738	0.0694577	0.102897	0	0.254143	0.0963531	0.00213157	0	0	0.0110719	0	0.00129424	0	0.211504
GSE63061-CTL	GSM1539716	CTRL	0.0759769	0	0	0	0.0803727	0.281271	0	0	0	0.157726	0.0302745	0.00257692	0.281122	0.0245393	0	0.0499779	0	0.0161434	0	0	1.98e-05	0
GSE63061-CTL	GSM1539731	CTRL	0	0.0451345	0	0.125558	0.0311238	0.0758864	0.00450171	0	0	0	0.117444	0	0.477417	0.105926	0	0	0	0.00714698	0.00464156	0	0	0.0052197
GSE63061-CTL	GSM1539738	CTRL	0.0729853	0.0329037	0	0.0891068	0.0725118	0	0.0044005	0	0.0710769	0	0.0684565	0	0.324766	0.0544921	0	0	0	0	0.00503916	0	0	0.204261
GSE63061-CTL	GSM1539740	CTRL	0	0.0116511	0.00246768	0.0719364	0.00591023	0.0782942	0.0186639	0.0011036	0	0.0727378	0.0273507	0.0254683	0.193407	0.0445671	0.0108117	0.0733321	0	0.012879	0.00649865	0	0	0.34292
GSE63061-CTL	GSM1539745	CTRL	0	0	0	0.0761033	0.0845225	0.0130723	0.0140441	0	0	0.0423411	0.132924	0	0.255765	0.0347315	0	0	0.0174301	0	0	0.0551495	0	0.273917
GSE63061-CTL	GSM1539754	CTRL	0	0.0384418	0	0.200204	0.0535315	0.0384176	0.00605016	0	0	0	0.215639	0	0.10926	0.0402964	0.00459463	0.00214536	0	0	0	0	0	0.29142
GSE63061-CTL	GSM1539757	CTRL	0	0	0	0.155936	0.00851836	0.00755885	0.0970016	0	0	0	0.0641791	0.0183157	0.44444	0.0571758	0	0.00260119	0	0.0344269	0.0400085	0	0	0.0698382
GSE63061-CTL	GSM1539758	CTRL	0.148862	0	0.00729883	0.00887785	0.194344	0.0339463	0.0126925	0	0.0318403	0	0.0963948	0.0740446	0.135048	0.0365499	0	0.0028302	0	0.0225961	0.00415127	0	0	0.190524
GSE63061-CTL	GSM1539759	CTRL	0.01008	0	0	0.0887105	0.0238383	0	0.0234836	0	0.0503039	0	0.0671072	0	0.189928	0.0673053	0.00140889	0	0	0	0.0151183	0	0	0.462716
GSE63061-CTL	GSM1539762	CTRL	0	0.00430615	0	0.0841372	0.0181474	0.00811221	0	0	0.0641288	0	0.194904	0.00719265	0.291893	0.0165757	0	0	0	0	0.0177785	0	0	0.292824
GSE63061-CTL	GSM1539764	CTRL	0	0.0129756	0.010798	0.0951557	0.0672251	0.00800086	0.0795008	0	0	0.130303	0.246964	0	0.205326	0.000754087	0	0.0262577	0	0	0.0224369	0	0	0.0943027
GSE63061-CTL	GSM1539770	CTRL	0	0.0303008	0.0267229	0.130214	0.108733	0	0	0	0.047946	0	0.0978326	0.0151472	0.246493	0.00710253	0	0.0719307	0	0	0	0.00478909	0	0.212789
GSE63061-CTL	GSM1539775	CTRL	0	0.0161228	0.0263332	0.101321	0.0858116	0	0	0	0.0651351	0.113386	0.173146	0	0.178224	0.0931465	0.000352106	0.000739056	0	0	0	0.00192051	0	0.144362
GSE63061-CTL	GSM1539779	CTRL	0	0.0406463	0	0.048693	0.0361378	0.107033	0.0113735	0	0	0.0447859	0.0646934	0	0.214263	0	0.00602902	0.00472572	0.00740156	8.45e-05	0.0758523	0	0.0112124	0.327068
GSE63061-CTL	GSM1539781	CTRL	0	0.00450314	0.00241816	0.0570584	0.120409	0.0477586	0.0162796	0	0	0.0222138	0.101067	0	0.16787	0.0915245	0	0.0164174	0	0.00323967	0	0	0	0.349241
GSE63061-CTL	GSM1539795	CTRL	0	0.0256236	0	0.0472643	0.144474	0	0	0	0.0435198	0	0.167315	0	0.176297	0.0303496	0	0	0	0	0.00340083	0.00325254	0	0.358504
GSE63061-CTL	GSM1539796	CTRL	0	0.0474487	0	0.284311	0.164755	0	0.00270707	0	0	0	0.148645	0	0.1246	0	0	0	0	0.0182982	0	0.040297	0	0.168939
GSE63060-CTL	GSM1539119	CTRL	0	0.0179916	0	0.210876	0	0	0.0189057	0	0	0.128625	0.189084	0	0.340373	0.0197646	0	0.0308466	0	0.0181821	0.0162524	0	0	0.00909909
GSE63060-CTL	GSM1539120	CTRL	0.0119956	0.0345249	0	0.0385771	0.00266788	0.192741	0.0291769	0	0.0123785	0.093342	0.0746324	0.0436744	0.154989	0	0	0.0251161	0	0.00687949	0.0810375	0	0	0.198267
GSE63060-CTL	GSM1539121	CTRL	0	0.00506891	0	0.361738	0.0128861	0	0.0473043	0	0	0.191878	0.0519142	0.0376391	0.234642	0	0.00821814	0	0.000260485	0.00448229	0	0.00910819	0	0.0348593
GSE63060-CTL	GSM1539122	CTRL	0	0.0148387	0	0.13395	0.0093335	0	0.0414868	0	0	0.101149	0.118255	0.0307749	0.338837	0	0	0.0362555	0	0.00557093	0.0139344	0	0	0.155613
GSE63060-CTL	GSM1539123	CTRL	0	0.040456	0	0.00813189	0.184549	0.13022	0	0	0	0	0.111643	0	0.297367	0	0.0225458	0.0207846	0	0.0533528	0	0.0408543	0	0.0900953
GSE63060-CTL	GSM1539124	CTRL	0	0.0390926	0	0.0169521	0.0506155	0	0.0363906	0	0.0270859	0.0918553	0.0567842	0	0.343245	0.0540447	0	0	0	0.0106617	0	0	0	0.273273
GSE63060-CTL	GSM1539125	CTRL	0.00122367	0	0	0.0713968	0.11654	0	0.0751899	0	0	0.0235098	0.154347	0	0.384773	0.0425	0	0.00929275	0	0	0.00920138	0	0	0.112025
GSE63060-CTL	GSM1539126	CTRL	0.0317184	0	0	0.107596	0.0296116	0	0.0368985	0	0	0.0127508	0.13157	0	0.206591	0.0154384	0.00181723	0.00842281	0	0.0150191	0.00830916	0	0	0.394257
GSE63060-CTL	GSM1539127	CTRL	0.00749263	0	0	0.0533373	0.0306212	0.117483	0.0110617	0	0	0.0987194	0.069413	0.00362279	0.27819	0.0386996	0	0.00926168	0	0.0371365	0	0.00421734	0	0.240744
GSE63060-CTL	GSM1539128	CTRL	0	0.0217196	0.0174851	0.0336585	0	0.0798235	0.0637892	0	0	0.0775215	0.0933609	0.00188745	0.205257	0.0598707	0	0.0166084	0	0.0243073	0.0335744	0	0	0.271137
GSE63060-CTL	GSM1539129	CTRL	0.0150398	0	0	0.240134	0.0144193	0	0.0141803	0	0	0.297215	0.000639654	0.00381533	0.224039	0.0234163	0.0026698	0.0410928	0	0	0.0113208	0	0	0.112018
GSE63060-CTL	GSM1539130	CTRL	0	0.0356748	0	0.0102114	0.0352906	0.0403111	0.0216358	0	0	0.0575841	0.157156	0	0.148121	0.0283856	0	0.0292395	0	0.0125031	0	0	0	0.423887
GSE63060-CTL	GSM1539131	CTRL	0.0770425	0.0228773	0	0.0274138	0.183746	0	0.00665228	0	0.030156	0	0.150178	0	0.330777	0.0527272	0.00970981	0.0244878	0	0	0	0.00512228	0	0.0791094
GSE63060-CTL	GSM1539132	CTRL	0.0894419	0	0.00694556	0.129467	0.119046	0.0232943	0.0130681	0.00615827	0.0131884	0.1036	0.0473267	0.0156716	0.189473	0.0353842	0.00317	0.0854308	0	0.0058109	0.0234499	0	0	0.0900744
GSE63060-CTL	GSM1539133	CTRL	0	0.0155471	0.00942992	0.208233	0.0334107	0.00720821	0.0241838	0	0	0.0207119	0.0720067	0.0502469	0.284799	0	0.00290168	0.0692284	0	0.00138528	0.0320748	0	0	0.168633
GSE63060-CTL	GSM1539134	CTRL	0.0122546	0.00334135	0.0398678	0.09328	0.0414605	0	0.00117142	0	0.0337436	0.142834	0.264589	0.0631452	0.136967	0.0180529	0	0.0237617	0	0.00182785	0.00576935	0	0	0.117933
GSE63060-CTL	GSM1539135	CTRL	0	0.0126339	0	0.141467	0.0780628	0.120632	0.0163381	0	0	0.00721934	0.00651764	0.0829772	0.279782	0.0302202	0	0.00365867	0	0.0157611	0.00839399	0	0	0.196336
GSE63060-CTL	GSM1539136	CTRL	0	0.0267407	0	0.0804463	0.0236591	0.0287098	0	0	0	0.107934	0.0163028	0.0911693	0.218651	0.115615	0	0.0357803	0	0	0.0152069	0	0	0.239785
GSE63060-CTL	GSM1539137	CTRL	0.0187594	0	0	0.258925	0	0.0390673	0.0322796	0	0.0184094	0.270386	0.0390101	0.0326188	0.0712762	0	0.0141152	0.0698938	0	0	0	0.00189196	0	0.133368
GSE63060-CTL	GSM1539138	CTRL	0.0350014	0	0	0.198498	0	0	0.0456362	0	0.0333415	0	0.170022	0	0.26405	0.0272219	0	0	0	0	0	0.0231993	0	0.203029
GSE63060-CTL	GSM1539139	CTRL	0	0.0205613	0	0.123832	0	0.0518243	0.0362167	0	0.00436611	0.077716	0.168876	0.0843921	0.26286	0.00142339	0.00454556	0.0364138	0	0.0075527	0	0.00807859	0	0.111341
GSE63060-CTL	GSM1539140	CTRL	0	0.0235485	0	0.0570058	0.0148502	0.00903529	0.0378533	0	0.0155181	0.00460871	0.29233	0.0169554	0.266537	0.00933145	0	0.0566315	0	0	0.0209933	0	0	0.174801
GSE63060-CTL	GSM1539141	CTRL	0	0.00780156	0	0.118759	0.0587451	0.000606765	0.0842309	0	0	0.053879	0.250259	0	0.124812	0	0	0.00656596	0	0.00862659	0.0243225	0	0	0.261391
GSE63060-CTL	GSM1539142	CTRL	0.0229517	0	0.00501395	0.158546	0.212169	0	0.0075747	0	0.0138611	0	0.15507	0	0.246986	0	0.00338217	0.0496338	0	0	0	0.0200426	0	0.104768
GSE63060-CTL	GSM1539143	CTRL	0	0	0	0	0.113743	0	0	0	0.0544702	0.012507	0.0640915	0.00736184	0.407086	0.0856966	0	0	0	0.0102684	0	0.0233427	0	0.221433
GSE63060-CTL	GSM1539144	CTRL	0	0.0517889	0	0.320641	0.000460057	0	0	0	0	0	0.0800262	0.0289117	0.344735	0.0419326	0	0	0	0.00335204	0	0.00186661	0	0.126286
GSE63060-CTL	GSM1539145	CTRL	0.0336555	0.0170764	0	0.150781	0.0555728	0	0.0133615	0	0.109162	0	0.181245	0	0.333254	0.0132086	0	0	0	0.00493995	0	0.005293	0	0.0824499
GSE63060-CTL	GSM1539146	CTRL	0	0.0856254	0	0.165361	0.175664	0.111473	0	0	0.0451498	0	0.0846199	0.0141093	0.215004	0	0	0.00330419	0	8.79e-05	0.0326264	0	0	0.0669758
GSE63060-CTL	GSM1539147	CTRL	0	0.0543944	0	0.0855091	0.125299	0	0	0	0.031637	0	0.0723172	0.0141043	0.249763	0.0393081	0	0	0	0	0	0.0456933	0	0.281975
GSE63060-CTL	GSM1539148	CTRL	0.0147025	0.0442914	0.00108359	0.067959	0.201012	0.0207905	0.0209161	0	0.0821002	0	0.107173	0	0.260668	0.0122105	0	0	0	0.0282822	0.0342419	0	0	0.104569
GSE63060-CTL	GSM1539149	CTRL	0.0246785	0	0	0.04023	0.319989	0	0	0	0.093605	0	0.069056	0.00708835	0.231227	0	0	0	0	0.047024	0.00140475	0	0	0.165697
GSE63060-CTL	GSM1539150	CTRL	0	0.0393841	0	0.0559499	0.180187	0	0.0174753	0	0.147933	0	0.115071	0.00625634	0.266574	0	0	0	0	0.0144122	0	0.0215824	0	0.135174
GSE63060-CTL	GSM1539151	CTRL	0.0480228	0.0156725	0	0.0967955	0.214614	0	0.0140448	0	0.0432432	0	0.130972	0.0380425	0.147594	0.0387796	0	0	0	0.00198732	0	0	0	0.210232
GSE63060-CTL	GSM1539152	CTRL	0	0	0	0.291973	0.0171536	0.038512	0.0124223	0	0.0232922	0	0.133587	0	0.128083	0.0526151	0	0.0161352	0	0.00473115	0	0.000430171	0	0.281065
GSE63060-CTL	GSM1539153	CTRL	0	0.0661919	0	0.00922525	0.0912845	0	0.0104101	0	0	0	0.113788	0	0.288254	0.0168024	0	0.00589612	0	0	0.0124837	0	0	0.385664
GSE63060-CTL	GSM1539154	CTRL	0.0284835	0	0	0	0.173966	0	0.0283415	0	0	0.0111659	0.132789	0	0	0.0991645	0.00298365	0.00600388	0	0	0	0.0144214	0	0.50268
GSE63060-CTL	GSM1539155	CTRL	0.0670404	0	0.0749826	0.236065	0.0613446	0	0	0	0.0684837	0	0.0974814	0.0237346	0.283383	0.0676135	0	0	0	0	0	0	0	0.019872
GSE63060-CTL	GSM1539156	CTRL	0	0.0208941	0	0.332811	0.0599295	0	0.0288484	0	0.0701362	0	0.187689	0.0331437	0.184496	0.0430174	0	0	0	0.00780102	0.00136743	0	0	0.0298655
GSE63060-CTL	GSM1539157	CTRL	0	0.125012	0.033144	0.116798	0.147895	0	0	0	0.0448915	0.0257075	0.16418	0	0.167908	0.0329774	0	0.0174655	0	0	0	0.00524793	0	0.118773
GSE63060-CTL	GSM1539158	CTRL	0	0.0239325	0	0.0375675	0.0261401	0	0.0637725	0	0.00332223	0	0.212834	0.0215648	0.30759	0.00421534	0	0	0.0119413	0	0	0.039812	0	0.247308
GSE63060-CTL	GSM1539159	CTRL	0.03365	0	0	0.228875	0.0830733	0	0	0	0.0791581	0	0.239843	0	0.17862	0.043565	0.00155886	0.00603381	0	0	0	0.00691051	0	0.0987117
GSE63060-CTL	GSM1539160	CTRL	0.0368394	0	0	0.23111	0.0568319	0	0.0427687	0	0	0.0830493	0.0386582	0.0394536	0.327633	0	0.0154768	0.0250323	0	0	0.0526453	0	0	0.050501
GSE63060-CTL	GSM1539161	CTRL	0	0.0082999	0	0.0485236	0.0357653	0	0.00435802	0	0.039113	0.0258353	0.155674	0.0450943	0.341765	0.0747471	0	0.0138859	0	0.0125646	0.005125	0	0	0.189249
GSE63060-CTL	GSM1539162	CTRL	0	0.00386067	0	0.074615	0.166479	0	0.0344615	0	0.00623395	0.0347213	0.0486226	0.0293349	0.246542	0.0388657	0.017199	0.0721263	0	0	0.0139073	0	0	0.213031
GSE63060-CTL	GSM1539163	CTRL	0	0.0851049	0	0.126924	0.0952819	0.00109682	0.0694592	0	0	0.170059	0	0	0.205029	0.007721	0.00238715	0	0	0	0	0.0266219	0	0.210315
GSE63060-CTL	GSM1539164	CTRL	0.0165951	0	0	0	0.243845	0.112131	0.0361371	0	0	0.0592544	0.0647501	0	0.254804	0.00206512	0.00770339	0.0323664	0	0	0.0403979	0	0	0.129951
GSE63060-CTL	GSM1539165	CTRL	0	0.00729659	0	0.254053	0.0276106	0	0.00658295	0	0	0.0812131	0.160253	0.00574277	0.232546	0.0257537	0	0.0613945	0	0	0.0338724	0	0	0.103681
GSE63060-CTL	GSM1539166	CTRL	0	0	0	0.1329	0	0.0882045	0.0160577	0	0	0.0835025	0.223046	0.00759373	0.15058	0.0503763	0	0.0229036	0	0.012411	0	0.0120721	0	0.200352
GSE63060-CTL	GSM1539167	CTRL	0	0.0170897	0	0.0775105	0.0181027	0	0	0	0.0402102	0	0.156292	0	0.34644	0.0374043	0	0	0	0	0	0.0794906	0	0.22746
GSE63060-CTL	GSM1539168	CTRL	0	0.00241696	0	0.248332	0.0437694	0	0.0480736	0	0	0.0870998	0.167783	0.0315941	0.214991	0.0120958	0	0.0373096	0	0	0	0.00424991	0	0.102284
GSE63060-CTL	GSM1539169	CTRL	0	0.0199203	0	0.105584	0.101167	0.0976474	0.0665384	0	0	0.0667426	0.112208	0	0.181929	0.0207711	0.00232524	0.048883	0	0	0	0.00146381	0	0.17482
GSE63060-CTL	GSM1539170	CTRL	0	0.000682755	0	0.176479	0.191081	0.0366133	0.0449163	0.01997	0	0.142678	0.130422	0	0.113255	0	0	0.0710201	0	0	0.0198097	0	0	0.0530734
GSE63060-CTL	GSM1539171	CTRL	0	0.017098	0	0.203037	0.124555	0	0	0	0.0598804	0	0.0881442	0.0150306	0.197236	0.0336719	0	0	0	0.00265075	0	0.0547452	0	0.203951
GSE63060-CTL	GSM1539172	CTRL	0.0393801	0	0	0.0192968	0.129164	0.015302	0	0	0.114291	0	0.0159274	0.0230793	0.326951	0.0413152	0	0	0	0.0258976	0	0	0	0.249396
GSE63060-CTL	GSM1539173	CTRL	0.211603	0	0.0450882	0.0657243	0.136281	0	0.0339038	0	0.0503462	0	0.0625111	0	0.100535	0.0387113	0	0	0	0.0276006	0	0.00901619	0	0.218679
GSE63060-CTL	GSM1539174	CTRL	0	0.0628075	0.000238699	0.0420173	0.144219	0.00031545	0	0	0.0364947	0	0.0412548	0.000783645	0.287954	0.00664445	0	0	0	0.0989748	0	0	0	0.278296
GSE63060-CTL	GSM1539175	CTRL	0	0.0959984	0	0.138791	0.122991	0.291739	0.0350455	0	0.0165071	0.063249	0	0	0.0799017	0.0266941	0	0.0182897	0	0.0116733	0	0	0	0.0991207
GSE63060-CTL	GSM1539176	CTRL	0.00746297	0.140336	0	0.0386005	0.109279	0.0445936	0	0	0.0964852	0	0.0716819	0.0155697	0.385339	0.00772661	0	0	0	0.0651101	0	0	0	0.0178157
GSE63060-CTL	GSM1539177	CTRL	0.0113666	0.0137252	0.00875434	0.0689968	0.187406	0.083577	0.0244197	0	0.0311016	0.132413	0	0.0675061	0.264123	0.0251489	0	0.0220173	0	0.0152872	0.00401558	0	0	0.0401414
GSE63060-CTL	GSM1539178	CTRL	0	0.0276189	0	0.0308239	0.0939817	0.0750904	0.0528439	0	0.0224525	0	0.0976639	0	0.379724	0.0198014	0	0	0	0.00206631	0.0242587	0	0	0.173675
GSE63060-CTL	GSM1539179	CTRL	0.0017775	0	0	0.145521	0.00864634	0	0.043984	0	0.0110903	0	0.149953	0	0.162552	0.00770543	0	0	0	0	0	0.0140083	0	0.454763
GSE63060-CTL	GSM1539180	CTRL	0.00350894	0.0360779	0	0.0458222	0.210752	0	0	0	0.0860081	0	0.160314	0	0.186501	0.0646404	0	0	0	0	0	0.0480704	0	0.158305
GSE63060-CTL	GSM1539181	CTRL	0.00550422	0.067377	0	0.0756776	0.0230974	0.0949702	0.0180067	0	0.0228958	0	0.0655592	0	0.198026	0.0274404	0	0	0	0.00866937	0	0.000815983	0	0.391961
GSE63060-CTL	GSM1539182	CTRL	0.0145254	0	0	0.073554	0.199138	0.130176	0.000813163	0	0.0404136	0	0.145388	0	0.249099	0.0295261	0.00405338	0	0	0.00726919	0	0.0122372	0	0.0938073
GSE63060-CTL	GSM1539183	CTRL	0	0.0313059	0	0.173084	0.126249	0.0104053	0.0239516	0	0.0548487	0	0.0689701	0.0670612	0.350223	0.0665797	0	0	0	0.0186919	0.00862999	0	0	0
GSE63060-CTL	GSM1539184	CTRL	0	0.0443454	0	0.180272	0.0377146	0	0	0	0.0738485	0.0464851	0.0951137	0	0.191374	0.0288612	0.00305656	0.0140278	0	0	0	0.0103234	0	0.274577
GSE63060-CTL	GSM1539185	CTRL	0	0.0246318	0	0.0991357	0.06765	0	0.013228	0	0.0274812	0	0.122167	0	0.295231	0.0833187	0.00698761	0.01236	0	0	0	0.00634296	0	0.241466
GSE63060-CTL	GSM1539331	CTRL	0	0.0642019	0	0.129022	0.191879	0	0.0240181	0	0.0134205	0	0.0865743	0	0.2028	0	0	0	0	0.025623	0	0.103554	0	0.158906
GSE63060-CTL	GSM1539332	CTRL	0	0	0	0.0508136	0.273956	0.0745411	0.0387392	0	0	0	0.132466	0	0.108794	0	0.00462309	0.0295795	0	0.00334647	0.0222969	0	0	0.260844
GSE63060-CTL	GSM1539333	CTRL	0	0.0218632	0	0.00586278	0	0.074168	0	0	0.00262875	0.0439706	0.0123139	0.0387301	0.30434	0	0.00726458	0.156977	0	0	0	0.0143378	0	0.317543
GSE63060-CTL	GSM1539334	CTRL	0.00363117	0	0	0.188374	0.0526631	0	0	0	0.0736612	0	0.223578	0	0.134327	0.111338	0	0	0	0	0.0168213	0	0	0.195606
GSE63060-CTL	GSM1539335	CTRL	0	0.0577861	0	0.135003	0.0831486	0	0.00610832	0	0.065528	0	0.154045	0	0.0987369	0.0773218	0	7.2e-05	0	0	0.0207629	0	0	0.301487
GSE63060-CTL	GSM1539336	CTRL	0	0	0	0.183781	0.17041	0.0256047	0.0409812	0	0	0.0591329	0.137403	0	0.161872	0	0.00166709	0.0156107	0	0	0.0508142	0	0	0.152722
GSE63060-CTL	GSM1539337	CTRL	0.00136242	0.0441769	0	0.184004	0.0681404	0	0.0443688	0.00922041	0	0.144743	0.0192315	0.0303726	0.244764	0.0280117	0	0.0223046	0	0.00407372	0.000836858	0	0	0.15439
GSE63060-CTL	GSM1539338	CTRL	0.0075735	0.00825603	0	0.243912	0.0359494	0.0437114	0.0082069	0	0.00020789	0.083236	0.0756905	0	0.273274	0	0	0	0	0.0316388	0	0.0436999	0	0.344644
GSE63060-CTL	GSM1539339	CTRL	0	0	0	0	0.084484	0.047026	0.0361134	0	0	0.0556189	0.0564649	0	0.28533	0.0696525	0	0.0173985	0	0.00891989	0.0467468	0	0	0.292245
GSE63060-CTL	GSM1539340	CTRL	0.0468584	0.0132095	0	0.148673	0.160704	0	0.00513961	0	0.0317178	0	0.0851775	0	0.168367	0.0271576	0	0	0	0.00948237	0.0159109	0	0	0.287602
GSE63060-CTL	GSM1539341	CTRL	0	0.00396543	0.0191612	0	0.0818405	0.181737	0.0317544	0	0.0283044	0.0686384	0.0947688	0.0184837	0.182719	0	0.00418732	0.061885	0	0	0.0166259	0	0	0.205929
GSE63060-CTL	GSM1539342	CTRL	0	0.0516372	0	0.120565	0.113662	0.0609879	0.00315757	0.0291023	0.0479847	0.103146	0.0605362	0.0293025	0.207438	0.0123154	0	0.0203703	0	0.000541899	0	0	0	0.139252
GSE63060-CTL	GSM1539343	CTRL	0	0	0	0	0.0581649	0.0786877	0	0	0.0247653	0.130521	0.0836367	0.0161489	0.261442	0	0	0.0833494	0	0.0544281	0	0.0436409	0	0.165216
GSE63060-CTL	GSM1539344	CTRL	0	0.0556269	0.0445043	0.0575417	0.117883	0.0498246	0.0173949	0	0.0274547	0.207331	0.00794895	0.0348673	0.242526	0.00899168	0	0.0307144	0	0.00539261	0	0	0	0.0919975
GSE63060-CTL	GSM1539345	CTRL	0.00559136	0.0114274	0.0048099	0.0852423	0.0837201	0.0173496	0.0821141	0	0.00787733	0.0587917	0.0805314	0.0138327	0.371274	0.0106322	0	0.0704578	0	0.0201821	0	0.0129611	0	0.0632055
GSE63060-CTL	GSM1539346	CTRL	0.0102274	0.00495234	0	0.285319	0	0.0680944	0.0317074	0	0.0332413	0.0240744	0.159554	0	0.240595	0.0472396	0	0	0	0.00117636	0	0.00480707	0	0.0890116
GSE63060-CTL	GSM1539347	CTRL	0	0.0139458	0	0.133427	0.0934033	0.126342	0.0231981	0	0	0.0973255	0	0.0785999	0.325056	0.0145348	0	0.0246077	0	0.016282	0.0532777	0	0	0
GSE63060-CTL	GSM1539348	CTRL	0	0.00508206	0	0.272253	0	0	0.0127175	0.0326798	0.02	0.149651	0.12711	0	0.229795	0	0.000592751	0.0689894	0	0.00109546	0	0.0252902	0	0.0547435
GSE63060-CTL	GSM1539349	CTRL	0.017668	0.00575209	0	0.0501613	0.0836267	0	0.0460201	0	0.0424078	0.0594281	0.0949673	0	0.198241	0.0566938	0	0.021302	0	0	0.00499649	0	0	0.318736
GSE63060-CTL	GSM1539350	CTRL	0.05477	0	0	0.102457	0.0596969	0	0.0380642	0	0.041153	0	0.166372	0	0.130138	0.0703501	0.00218344	0.00912214	0	0	0	0.0188445	0	0.306849
GSE63060-CTL	GSM1539351	CTRL	0	0.0253943	0	0.03694	0.213641	0	0	0	0.0379492	0	0.105087	0	0.255492	0.0571927	0	0	0	0	0	0.0113448	0	0.25696
GSE63060-CTL	GSM1539352	CTRL	0	0.00654156	0.0172862	0	0.159221	0.0791849	0.0234938	0	0	0.146538	0	0.0156852	0.33065	0	0	0	0	0.136621	0.00851077	0.00107755	0	0.0751907
GSE63060-CTL	GSM1539353	CTRL	0	0.0358958	0	0.259803	0.0787597	0	0.00669738	0	0	0	0.146496	0.0173227	0.194715	0.0307834	0	0	0	0.00440525	0	0.0167966	0	0.208324
GSE63060-CTL	GSM1539354	CTRL	0.0288561	0.02935	0.00360916	0.135183	0.170326	0	0.0340347	0	0.0224683	0	0.193724	0	0.146146	0.0402293	0.00699577	0.011388	0	0	0.00509985	0	0	0.17259
GSE63060-CTL	GSM1539355	CTRL	0.0128882	0.0194828	0	0.117802	0.126158	0.00244745	0.0470993	0	0.000172045	0	0.139463	0	0.21191	0.060862	0	0.00343429	0	0	0	0.0148877	0	0.243393
GSE63060-CTL	GSM1539356	CTRL	0	0.018585	0	0.171091	0.13725	0	0.0325107	0	0.0261493	0	0.276639	0	0.15537	0.048253	0	0	0	0	0	0.000186897	0	0.133965
GSE63060-CTL	GSM1539357	CTRL	0.00280656	0.0142484	0	0.0988779	0.150083	0	0	0	0.0690821	0.0788493	0.0280949	0	0.199696	0	0.0173208	0.0148773	0	0	0	0.0493645	0	0.276699
GSE63060-CTL	GSM1539358	CTRL	0.011019	0.0022601	0	0.308351	0.0729518	0	0.0185974	0.0352556	0.00097072	0.1384	0.102744	0.0203139	0.132913	0.0399557	0	0.0345856	0	0	0	0.00409398	0	0.0775875
GSE63060-CTL	GSM1539359	CTRL	0	0.0244304	0	0.150459	0.126063	0	0.002122	0	0.0269897	0	0.162801	0	0.243503	0.0189299	0	0	0	0	0	0.00927167	0	0.23543
GSE63060-CTL	GSM1539360	CTRL	0	0.00832283	0	0.0766647	0.109126	0	0.0242789	0	0.0290896	0	0.210688	0	0.141671	0.0313918	0	0	0	0	0.00281393	0	0	0.365953
GSE63060-CTL	GSM1539361	CTRL	0.107815	0.0202193	0	0.0824159	0.161712	0.00489489	0	0	0.0837063	0	0.0501526	0.0594294	0.26646	0.0327812	0	0	0	0.0109191	0	0.00416049	0	0.115335
GSE63060-CTL	GSM1539362	CTRL	0	0.0382068	0.00698708	0.102007	0.214711	0.116209	0.0104267	0	0.0109888	0.149579	0	0	0.159627	0.0383706	0.0155175	0.0519165	0	0	0.00917246	0	0	0.0762808
GSE63060-CTL	GSM1539363	CTRL	0	0.101014	0.00192093	0.0621474	0.00231103	0.0973791	0.0265195	0	0	0.138051	0.164856	0.0529006	0.181565	0.0384869	0	0.0174979	0	0.0183837	0	0.0020251	0	0.0949407
GSE63060-CTL	GSM1539364	CTRL	0.0274118	0.0593649	0	0.0976779	0.0379348	0.143588	0.0361527	0	0	0	0.0459189	0.0520803	0.236272	0.0330586	0.00193448	0	0	0	0	0	0	0.228606
GSE63060-CTL	GSM1539365	CTRL	0	0.035494	0	0.220725	0	0.0057401	0.00764292	0	0	0.0209023	0.150757	0.0349123	0.17054	0.0975018	0	0.0678543	0	0	0	0.0134103	0	0.37452
GSE63060-CTL	GSM1539366	CTRL	0	0.0855472	0	0	0.0458257	0.082242	0	0	0	0.0781717	0.0620502	0.046017	0.267183	0.0696392	0	0.0227245	0	0	0.0109779	0	0	0.229622
GSE63060-CTL	GSM1539367	CTRL	0.0133929	0.0170963	0	0.186739	0.127145	0.00668203	0.022539	0	0.00594975	0	0.126736	0	0.244909	0.0132654	0	0.00854862	0	0.0154058	0	0	0	0.211592
GSE85426-CTRL	GSM2266610	CTRL	0	0.0194918	0	0.0864495	0.101452	0	0.0375971	0	0.0217777	0	0.177338	0	0.197927	0.0251791	0	0.0320985	0	0	0	0.00278819	0	0.297901
GSE85426-CTRL	GSM2266625	CTRL	0	0	0	0.149168	0.0383445	0.00822286	0.0401993	0	0	0.0682403	0.0964558	0	0.217535	0.0541066	0	0	0	0.0222822	0	0	0	0.305445
GSE85426-CTRL	GSM2266633	CTRL	0.00731907	0.109136	0	0.0298582	0.118672	0.0965721	0	0	0.0707616	0	0.108386	0	0.227655	0.0228027	0	0.0108751	0	0.0105817	0	0.000467645	0	0.186913
GSE85426-CTRL	GSM2266634	CTRL	0	0.0764216	0	0.108745	0.0967538	0.0618875	0.0243266	0	0.0718368	0	0.0835523	0	0.276792	0.00325468	0.00385224	0.0231676	0	0	0	0.0222804	0	0.14713
GSE85426-CTRL	GSM2266635	CTRL	0	0.0106444	0	0.0337959	0.121923	0.0407239	0.0438946	0	0.0205157	0	0.117967	0	0.277195	0.0443968	0.00126302	0	0	0	0	0.00713427	0	0.280547
GSE85426-CTRL	GSM2266636	CTRL	0	0.037394	0	0.0356629	0.169222	0	0.0170087	0	0.00782733	0	0.128885	0	0.273877	0.0215194	0.00195191	0.025575	0	0	0	0.00153327	0	0.279543
GSE85426-CTRL	GSM2266639	CTRL	0	0.0176416	0	0.041278	0.0972332	0.0451612	0.0118775	0	0.0347875	0.0642589	0.162296	0	0.177822	0.0206357	0	0.0282311	0	0.0157589	0	0.00519507	0	0.277823
GSE85426-CTRL	GSM2266649	CTRL	0.0804864	0	0	0.321798	0	0	0.0146636	0	0.0463342	0	0.0996229	0	0.376812	0.017973	0.00163552	0.0348067	0	0.00586787	0	0	0	0
GSE85426-CTRL	GSM2266651	CTRL	0.0680789	0	0	0.077184	0.0671751	0.0510604	0.0566718	0	0.057937	0	0.13168	0	0.202258	0.00840321	0	0	0	0.00620526	0	0	0	0.273347
GSE85426-CTRL	GSM2266652	CTRL	0	0.0102831	0	0.12975	0.29009	0	0.0205395	0	0	0	0.146148	0	0.147473	0.0189904	0	0	0	0	0	0.00588204	0	0.230844
GSE85426-CTRL	GSM2266653	CTRL	0	0.0365907	0	0.0303397	0.107469	0.0169137	0.046235	0	0.0171216	0.0178232	0.156135	0	0.209015	0.0571756	0	0.0407236	0	0.00455102	0	0.0165206	0	0.243387
GSE85426-CTRL	GSM2266613	CTRL	0.0257231	0	0	0.11409	0.000396675	0.0515713	0	0	0.0169352	0	0.140647	0	0.200852	0.0631517	0.000341078	0.00359545	0	0	0.00373341	0	0	0.378962
GSE85426-CTRL	GSM2266654	CTRL	0.0168945	0.0243714	0	0.0657401	0.10377	0	0.0437851	0	0.0307101	0	0.166553	0	0.161867	0.0419809	0	0	0	0.0183703	0	0.00456692	0	0.321391
GSE85426-CTRL	GSM2266655	CTRL	0.152249	0.0134958	0	0.198496	0.191028	0.0212474	0.0112758	0.00983507	0.0945064	0	0.162682	0	0.123717	0.018677	0.00279017	0	0	0	0	0	0	0
GSE85426-CTRL	GSM2266656	CTRL	0.0883095	0	0	0.0923854	0.102346	0.0264683	0.00731047	0	0.0406584	0	0.121984	0	0.28014	0.00154929	0	0.00133991	0	0.0237243	0.0139831	0	0	0.199802
GSE85426-CTRL	GSM2266657	CTRL	0.00775122	0	0	0.0137867	0.0338662	0.0987734	0.0546214	0	0	0.00663392	0.132657	0	0.202084	0.0143237	0	0	0	0.00799659	0.00137824	0	0	0.426128
GSE85426-CTRL	GSM2266658	CTRL	0.0101522	0	0.00163992	0.0123342	0.180915	0	0.0285267	0	0.0355215	0	0.148233	0	0.2637	0.0650977	0	0.0129038	0	0.000335383	0	0	0	0.24064
GSE85426-CTRL	GSM2266659	CTRL	0.00243449	0.00806461	0	0.144667	0.0763103	0	0.0244545	0	0.0151742	0.0196771	0.0727827	0.0208365	0.29227	0	0	0	0	0.0125072	0.0259107	0	0	0.284911
GSE85426-CTRL	GSM2266664	CTRL	0.0140956	0	0	0.107304	0.0794617	0	0	0	0.0552013	0	0.125916	0	0.136469	0.121395	0	0	0	0.0082987	0	0.0115408	0	0.340318
GSE85426-CTRL	GSM2266665	CTRL	0.0295931	0	0	0.112426	0.14714	0	0.00346246	0	0.0815227	0	0.181421	0	0.26192	0.0223531	0	0.0152189	0	0.0169346	0	0	0	0.128008
GSE85426-CTRL	GSM2266673	CTRL	0	0.0204868	0	0.043961	0.0982543	0.0181548	0	0	0.00921722	0	0.072355	0.0433145	0.31513	0.0354789	0.0162888	0	0	0.00896748	0.0205304	0	0	0.297861
GSE85426-CTRL	GSM2266674	CTRL	0	0.0781449	0.0233372	0.083237	0.0594884	0	0.00182191	0	0.0531719	0.090044	0.0588767	0	0.188446	0	0.00642021	0.132758	0	0	0	0	0	0.224254
GSE85426-CTRL	GSM2266614	CTRL	0.0449634	0	0	0.146884	0.0601877	0	0.0205255	0	0.0160538	0	0.157506	0	0.158437	0.0608564	0	0.00474076	0	0.00871383	0	0	0	0.321132
GSE85426-CTRL	GSM2266675	CTRL	0.0148165	0.0181652	0	0.0381636	0.087254	0	0.0648444	0	0.031679	0.00525117	0.214484	0	0.24933	0.0396115	0	0	0	0	0.0150022	0	0	0.221399
GSE85426-CTRL	GSM2266676	CTRL	0	0.0249851	0	0.0457564	0.100883	0	0.0550454	0	0.00922521	0.0176041	0.195737	0	0.280078	0.0410819	0	0	0	0.00423371	0.0124677	0	0	0.212903
GSE85426-CTRL	GSM2266679	CTRL	0.00610002	0.00300949	0	0.0701346	0.0460816	0	0.0113613	0	0.0699139	0.00295775	0.0588607	0	0.0293459	0.0618147	0	0.0357999	0	0.00437999	0.00126935	0.0513565	0	0.547614
GSE85426-CTRL	GSM2266680	CTRL	0	0.0465828	0	0.0451826	0.101221	0	0.0577644	0	0.0538655	0	0.140659	0	0.190984	0.0432665	0.00134111	0.0421903	0	0	0	0	0	0.276943
GSE85426-CTRL	GSM2266681	CTRL	0	0.0560481	0	0.0462997	0.0908577	0	0.0576056	0	0.0596968	0	0.140153	0	0.19229	0.0362535	0.00309138	0.0349187	0	0	0	0	0	0.282786
GSE85426-CTRL	GSM2266682	CTRL	0	0.0366845	0	0.0494836	0.0665405	0.0169702	0	0	0.0326638	0	0.086468	0	0.206349	0.0692786	0	0.036517	0	0	0	0.0182763	0	0.380768
GSE85426-CTRL	GSM2266688	CTRL	0	0.00701285	0	0.154086	0.0624315	0	0.047353	0	0	0.00628791	0.191394	0	0.230451	0.0355146	0	0	0	0	0.00132256	0	0	0.264146
GSE85426-CTRL	GSM2266690	CTRL	0	0.0398074	0	0.106528	0.0664729	0	0.0252327	0	0.00621296	0.00415863	0.0946727	0.0228779	0.260668	0.0175766	0	0.0187975	0	0	0.00204683	0.00415528	0	0.330793
GSE85426-CTRL	GSM2266691	CTRL	0	0.080653	0	0.0774733	0.0495876	0	0	0	0.132387	0.0298551	0	0.0533347	0.267625	0.0466146	0	0	0	0	0	0.00721752	0	0.255252
GSE85426-CTRL	GSM2266694	CTRL	0	0.00925416	0	0.0540107	0.0407305	0	0.0318765	0	0.0197216	0	0.198831	0	0.270977	0.0494944	0	0	0	0.00825477	0	0	0	0.316849
GSE85426-CTRL	GSM2266617	CTRL	0	0	0	0.0862927	0.0481219	0	0	0	0.0340847	0	0.124495	0	0.0656486	0.045109	0.0068199	0.0325503	0	0	0.0261444	0.0427696	0	0.487964
GSE85426-CTRL	GSM2266695	CTRL	0.000175257	0.00597596	0	0.0944035	0	0	0	0	0.0489124	0	0.0790002	0	0.25232	0.0577216	0	0	0	0	0	0.0236757	0	0.437815
GSE85426-CTRL	GSM2266696	CTRL	0.011068	0	0	0.142057	0.0534914	0.00888371	0	0	0.0269225	0	0.210517	0	0.209045	0.0522336	0	0	0	0.00234942	0.0161137	0	0	0.267319
GSE85426-CTRL	GSM2266697	CTRL	0.0262857	0.0170832	0	0.0686366	0.1239	0.0326288	0.0245914	0	0.0295584	0	0.145634	0	0.141342	0.0519348	0	0	0	0.000729951	0	0	0	0.337674
GSE85426-CTRL	GSM2266698	CTRL	0	0.0158776	0	0.0886388	0.093784	0.0596797	0.0438475	0	0.0413532	0	0.154529	0	0.175626	0.0187522	0	0	0	0.0066476	0	0.0116399	0	0.289625
GSE85426-CTRL	GSM2266699	CTRL	0.00239535	0	0	0.221976	0.0162718	0.0285156	0.0648318	0	0	0.00227134	0.173579	0	0.173378	0.0389741	0	0	0	0.00464111	0	0	0	0.273166
GSE85426-CTRL	GSM2266700	CTRL	0	0.0544815	0	0.124063	0.00100137	0.069759	0.0620552	0	0.0176704	0	0.125224	0	0.100016	0.0520819	0	0.0232038	0	0	0.000161508	0	0	0.370282
GSE85426-CTRL	GSM2266701	CTRL	0	0.0640657	0	0.110267	0.18106	0	0.00935543	0	0.000874023	0	0.133536	0	0.141991	0.0482761	0	0	0	0	0	0.00905355	0	0.301521
GSE85426-CTRL	GSM2266702	CTRL	0.0195437	0	0	0.101007	0.0786812	0	0.0299006	0	0.0249796	0	0.183145	0	0.271607	0.0476004	0	0	0	0	0	0	0	0.243536
GSE85426-CTRL	GSM2266708	CTRL	0	0.104462	0.000878293	0.170132	0.0835237	0	0	0	0.124096	0	0.033565	0.0803847	0.236879	0.0412801	0	0	0	0.0299215	0	0.0948769	0	0
GSE85426-CTRL	GSM2266710	CTRL	0	0.0458989	0	0.116238	0.170176	0	0.00865277	0	0	0	0.0801276	0	0.178663	0.0522935	0.00524784	0.00435608	0	0.00209723	0	0.0274386	0	0.30881
GSE85426-CTRL	GSM2266619	CTRL	0.00917559	0.00198142	0	0.00192636	0.141971	0	0.0267071	0	0	0.118274	0.100024	0	0.119543	0.0735198	0	0	0	0.00797569	0.00109075	0	0	0.397811
GSE85426-CTRL	GSM2266713	CTRL	0	0.0665806	0	0.0899938	0.214671	0	0.0472661	0	0	0	0.166034	0.00667641	0.151605	0.00949335	0	0	0	0.0389662	0.00570801	0.0109836	0	0.192022
GSE85426-CTRL	GSM2266715	CTRL	0	0.0569512	0	0.188213	0.177727	0	0.0445004	0	0	0	0.118478	0	0.10265	0.000918112	0	0	0	0.0437762	0	0.00886275	0	0.257923
GSE85426-CTRL	GSM2266717	CTRL	0	0.0159371	0.0107966	0.11264	0.216254	0	0.0705336	0	0.0284282	0	0.16748	0	0.107531	0.0164993	0.000675997	0.010036	0	0	0	0.0249386	0	0.21825
GSE85426-CTRL	GSM2266719	CTRL	0	0.051576	0	0.244724	0.118355	0	0.0445926	0	0	0	0.120911	0	0.188075	0.0182896	0.00429397	0.00178912	0.000367674	0	0	0.00762911	0	0.199396
GSE85426-CTRL	GSM2266720	CTRL	0	0.0429739	0	0.126801	0.153491	0	0.0334377	0	0	0	0.0840379	0	0.16201	0.0415821	0	0.034719	0	0	0	0.00452514	0	0.316423
GSE85426-CTRL	GSM2266721	CTRL	0	0.0207477	0	0.0160856	0.123341	0	0.00187177	0	0.050408	0.0417143	0.184281	0	0.22877	0.0475111	0	0	0	0.00942548	0.00167067	0	0	0.274173
GSE85426-CTRL	GSM2266728	CTRL	0	0.057279	0.0118773	0.0888579	0.230709	0	0.0445559	0	0.0384313	0	0.190394	0	0.104988	0.017621	0	0.0113453	0	0.0125975	0	0.0211265	0	0.170218
GSE85426-CTRL	GSM2266740	CTRL	0	0.0362096	0	0.124848	0.109121	0.055231	0.00748515	0	0.00404357	0	0.208208	0	0.171088	0.0135501	0.00484399	0	0	0.00213945	0	0.0344644	0	0.228768
GSE85426-CTRL	GSM2266741	CTRL	0	0.0102831	0	0.12975	0.29009	0	0.0205395	0	0	0	0.146148	0	0.147473	0.0189904	0	0	0	0	0	0.00588204	0	0.230844
GSE85426-CTRL	GSM2266742	CTRL	0	0.0422552	0	0.142417	0.188774	0	0.00373238	0	0.0201903	0	0.105966	0.0189643	0.217346	0.0161691	0	0	0	0.0418477	0	0.0243464	0	0.177991
GSE85426-CTRL	GSM2266621	CTRL	0.0390024	0	0.000974943	0.00303064	0.115222	0	0.0408263	0	0	0.110704	0.0885238	0	0.129491	0.050114	0	0	0	0.0194816	0.000789229	0	0	0.40184
GSE85426-CTRL	GSM2266743	CTRL	0	0.0640657	0	0.110267	0.18106	0	0.00935543	0	0.000874023	0	0.133536	0	0.141991	0.0482761	0	0	0	0	0	0.00905355	0	0.301521
GSE85426-CTRL	GSM2266744	CTRL	0	0.0705348	0	0.170747	0.169449	0.0299205	0.00355178	0	0	0	0.113444	0	0.216042	0.0366645	0.00318861	0	0	0.00614502	0	0.0121137	0	0.168199
GSE85426-CTRL	GSM2266745	CTRL	0	0.051576	0	0.244724	0.118355	0	0.0445926	0	0	0	0.120911	0	0.188075	0.0182896	0.00429397	0.00178912	0.000367674	0	0	0.00762911	0	0.199396
GSE85426-CTRL	GSM2266748	CTRL	0	0.0346671	0	0.146079	0.255549	0	0.022783	0	0.01213	0	0.11234	0	0.18553	0.0337232	0	0	0	0	0	0.010483	0	0.186716
GSE85426-CTRL	GSM2266749	CTRL	0	0.0221956	0	0.185212	0.063709	0	0.0246268	0	0.0248975	0	0.263643	0	0.209777	0.0408714	0.0021989	0.00376557	0	0	0.010702	0	0	0.148401
GSE85426-CTRL	GSM2266757	CTRL	0	0.0640657	0	0.110267	0.18106	0	0.00935543	0	0.000874023	0	0.133536	0	0.141991	0.0482761	0	0	0	0	0	0.00905355	0	0.301521
GSE85426-CTRL	GSM2266758	CTRL	0	0.0346671	0	0.146079	0.255549	0	0.022783	0	0.01213	0	0.11234	0	0.18553	0.0337232	0	0	0	0	0	0.010483	0	0.186716
GSE85426-CTRL	GSM2266759	CTRL	0	0.0102831	0	0.12975	0.29009	0	0.0205395	0	0	0	0.146148	0	0.147473	0.0189904	0	0	0	0	0	0.00588204	0	0.230844
GSE85426-CTRL	GSM2266760	CTRL	0.00477269	0.00824296	0	0.195487	0.175861	0	0.0483138	0	0.0138007	0	0.130895	0	0.122361	0.0342824	0	0	0	0.000112926	0	0.0031537	0	0.262718
GSE85426-CTRL	GSM2266761	CTRL	0.011033	0.0135705	0	0.224516	0.212855	0	0.0522384	0	0	0.0219964	0.10268	0	0.0934109	0.0236049	0	0	0	0.00993657	0	0.036067	0	0.198091
GSE85426-CTRL	GSM2266622	CTRL	0	0.0192823	0	0.0589934	0.0557383	0	0.0225355	0	0.0214699	0.0276107	0.196678	0	0.23702	0.0475309	0	0	0	0.0058355	0	0.0199521	0	0.287353
GSE85426-CTRL	GSM2266763	CTRL	0	0.00483915	0	0.22359	0.140375	0	0.0337684	0	0	0	0.174977	0	0.150627	0.0332993	0	0.00652721	0	0.0100648	0	0.00126906	0	0.220663
GSE85426-CTRL	GSM2266764	CTRL	0	0.0806504	0	0.0311385	0.195716	0.0319277	0.0419781	0	0	0	0.124517	0	0.117616	0.0138207	0	0	0	0.0230693	0	0.0163552	0	0.323211
GSE85426-CTRL	GSM2266765	CTRL	0	0.0380448	0	0.0917917	0.173743	0	0.072474	0	0	0	0.208029	0	0.0765227	0.0290639	0	0	0	0.00250341	0	0.0600449	0	0.247783
GSE85426-CTRL	GSM2266766	CTRL	0.00939723	0.0164988	0	0.0703427	0.221513	0	0.0327638	0	0	0	0.15148	0	0.125519	0.0495969	0	0.00509993	0	0.00929	0	0.00902967	0	0.299469
GSE85426-CTRL	GSM2266767	CTRL	0	0.0595996	0	0.211674	0.109826	0	0	0	0.0896254	0	0.0937146	0.0179148	0.0886174	0.0491744	0	0.0296672	0	0.00380207	0	0.022925	0	0.223459
GSE85426-CTRL	GSM2266768	CTRL	0.0250713	0	0	0.0491208	0.110666	0.0207843	0.0125247	0	0.0273301	0	0.186841	0	0.181004	0.0282012	0	0.0082392	0	0.0089199	0.00319741	0	0	0.3381
GSE85426-CTRL	GSM2266774	CTRL	0	0.0655542	0	0.169405	0.140732	0	0	0	0.101164	0	0.0661425	0.0181341	0.123074	0.0657486	0.00615273	0.0127243	0	0	0	0.0242056	0	0.206963
GSE85426-CTRL	GSM2266775	CTRL	0.0188771	0.00822127	0	0.259364	0.187172	0	0.0427067	0	0	0.0227488	0.0974778	0	0.101572	0.0456	0	0	0	0.010175	0	0.0116933	0	0.194392
GSE85426-CTRL	GSM2266776	CTRL	0.00335824	0.0150434	0	0.0635545	0.233666	0	0.0306525	0	0	0	0.142102	0	0.134142	0.0731857	0	0	0	0	0	0.0165566	0	0.287739
GSE85426-CTRL	GSM2266778	CTRL	0	0.0413441	0	0.0592318	0.182151	0.0922659	0.0345623	0	0	0	0.110074	0	0.105543	0.0271989	0	0	0	0.0147617	0.00389491	0	0	0.328972
GSE85426-CTRL	GSM2266623	CTRL	0	0.0133284	0	0.0628341	0.0523905	0	0.0227546	0	0.0120571	0.0362781	0.18377	0	0.254322	0.0350833	0	0	0	0.0123709	0	0.0187018	0	0.29611
GSE85426-CTRL	GSM2266779	CTRL	0	0.0303848	0	0.150325	0.12901	0	0.0366118	0	0	0	0.213819	0	0.13537	0.0438449	0	0.00659046	0	0.00317949	0	0.0377707	0	0.213094
GSE85426-CTRL	GSM2266780	CTRL	0	0.0346389	0	0.256396	0.147965	0	0.0339421	0	0.0103979	0	0.0794367	0	0.147798	0.0213596	0	0.00278861	0	0.000625711	0	0.0268352	0	0.237817
GSE85426-CTRL	GSM2266781	CTRL	0	0.0142937	0	0.237581	0.143826	0	0	0	0	0	0.136972	0	0.197303	0.0370332	0	0.00324821	0	0	0	0.0372949	0	0.192449
GSE85426-CTRL	GSM2266782	CTRL	0	0.03429	0	0.108965	0.0859752	0	0.0379952	0	0.0144511	0.0314051	0.160661	0	0.199487	0.0125419	0	0.0110247	0	0.00214217	1.86e-05	0	0	0.301044
GSE85426-CTRL	GSM2266783	CTRL	0	0.0251552	0	0.138771	0.0717153	0	0.0259581	0	0.0137578	0.0266718	0.137921	0.00684307	0.230714	0.0111851	0	0.00524763	0	0.0140424	0.000994817	0	0	0.291023
GSE85426-CTRL	GSM2266784	CTRL	0.00243183	0.00342269	0	0.0720345	0.0746916	0.00189315	0.0240305	0	0.0126945	0.00438154	0.116438	0.0058256	0.255581	0.0435169	0	0	0	0	0	0	0	0.383058
GSE85426-CTRL	GSM2266785	CTRL	0	0.0189475	0	0.0485038	0.0596192	0.0566692	0.00228444	0	0.0146697	0.00765718	0.113852	0.00877438	0.232771	0.0258716	0	0.017967	0	0	0.0124977	0	0	0.379915
GSE85426-CTRL	GSM2266786	CTRL	0	0.0488365	0	0.0835244	0.0646948	0.00517995	0.0210875	0	0.0131259	0.0070982	0.149152	0	0.211661	0.0468504	0	0	0	0.0209863	0.00813902	0	0	0.319664
GSE85426-CTRL	GSM2266787	CTRL	0	0.016882	0	0.0833616	0.0760409	0.00444248	0.0202493	0	0.01242	0.00763295	0.149787	0	0.235814	0.0420832	0	0.00978851	0	0.0198443	0	0.000437868	0	0.321216
GSE85426-CTRL	GSM2266788	CTRL	0	0.0303399	0	0.14129	0.0319471	0	0.0401963	0	0	0	0.179764	0	0.173939	0.0422454	0	0	0	0.0013997	0	0	0	0.358879
GSE85426-CTRL	GSM2266624	CTRL	0.0386358	0	0	0.292916	0.0473534	0	0.0987621	0	0	0.0267331	0.212606	0	0.211503	0.00191065	0	0.0361259	0	0.0154835	0	0.00227741	0	0.0156937
GSE85426-CTRL	GSM2266789	CTRL	0	0.028176	0	0.147063	0.0442078	0	0.0232248	0	0.00487339	0	0.179447	0	0.202709	0.0393538	0	0	0	0	0.00266374	0	0	0.328282
