# Supplementary material for: Development of a novel immune infiltration-related diagnostic model for Alzheimer’s disease using bioinformatic strategies
Source: Front Immunol. 2023 Jul 20;14:1147501. doi: 10.3389/fimmu.2023.1147501 (PMC10400274; doi:10.3389/fimmu.2023.1147501)
Supplement: Supplementary file 1 [file DataSheet_1.zip › table/table S3.xlsx]

## Sheet: DEGs-immune-sig-p-r-0.05-0.3
Immunetype	DEGs	pvalue	cor
T cell gamma delta	TYK2	0	-0.44255
Macrophage M0	ILF2	0	-0.436641
T cell CD8+	DIP2B	0	-0.418713
T cell gamma delta	RYBP	0	-0.40712
T cell CD8+	CTSS	0	-0.406829
T cell CD8+	CPD	0	-0.400914
T cell gamma delta	PIK3CD	0	-0.399914
Macrophage M0	MDH1	0	-0.396652
Macrophage M2	TYK2	0	-0.396491
Macrophage M2	UBA7	0	-0.395456
T cell CD8+	ETS2	0	-0.389015
T cell CD8+	CD93	0	-0.388957
T cell CD8+	HAL	0	-0.385173
T cell gamma delta	TMEM184B	0	-0.383769
Mast cell resting	RPL6	0	-0.38287
T cell CD8+	GAB2	0	-0.38244
Macrophage M2	SRRM2	0	-0.380896
Macrophage M2	RYBP	0	-0.376445
T cell gamma delta	INTS3	0	-0.375512
T cell gamma delta	ADAM8	0	-0.374304
T cell CD8+	REM2	0	-0.367097
T cell gamma delta	MAST3	0	-0.366113
Macrophage M0	ATG4C	0	-0.363968
Macrophage M0	PAK1IP1	0	-0.363042
Macrophage M0	ZCCHC7	0	-0.36292
T cell gamma delta	APLP2	0	-0.362871
T cell gamma delta	SLC15A4	0	-0.361935
Macrophage M0	KLRB1	0	-0.360543
Mast cell resting	GIMAP7	0	-0.360423
T cell gamma delta	SLC9A1	0	-0.358615
Macrophage M2	C7orf43	0	-0.354843
Macrophage M0	TFAM	0	-0.353865
Macrophage M0	PRIM1	0	-0.353533
T cell gamma delta	NXF1	0	-0.352294
T cell gamma delta	ARCN1	0	-0.351661
Macrophage M0	MRPL3	0	-0.35164
T cell gamma delta	FLII	0	-0.351237
Macrophage M0	SS18L2	0	-0.351011
T cell gamma delta	OSCAR	0	-0.350574
T cell CD4+ memory resting	SLC9A1	0	-0.350392
T cell gamma delta	EP300	0	-0.349912
T cell CD4+ memory resting	MAST3	0	-0.349764
T cell CD4+ memory resting	PLCB2	0	-0.349636
Macrophage M2	NXF1	0	-0.34918
T cell gamma delta	CORO7	0	-0.348242
T cell gamma delta	SRRM2	0	-0.347716
Macrophage M0	WDR33	0	-0.347495
Macrophage M2	HELZ	0	-0.346572
T cell CD8+	MEGF9	0	-0.34638
T cell gamma delta	PLCB2	0	-0.34637
T cell CD8+	REPS2	0	-0.345348
T cell gamma delta	C7orf43	0	-0.345288
Macrophage M0	NAE1	0	-0.344788
Mast cell resting	RPS27A	0	-0.344557
Macrophage M0	PPA1	0	-0.343477
Macrophage M0	ACADM	0	-0.342697
Mast cell resting	EIF3E	0	-0.341948
T cell gamma delta	SHKBP1	0	-0.341756
T cell gamma delta	MED12	0	-0.339541
T cell gamma delta	RNF44	0	-0.339204
Macrophage M0	NDUFB2	0	-0.339104
Macrophage M0	PHF14	0	-0.337576
Macrophage M0	NIP7	0	-0.337535
T cell gamma delta	SEC16A	0	-0.337265
Macrophage M0	MRFAP1L1	0	-0.337259
Macrophage M2	LPP	0	-0.336362
Macrophage M0	DDX50	0	-0.336343
Macrophage M0	WDR61	0	-0.335119
T cell gamma delta	NBEAL2	0	-0.334962
Macrophage M2	SIPA1	0	-0.33448
Macrophage M0	HINT1	0	-0.334405
Macrophage M2	CORO7	0	-0.333948
Macrophage M2	TMEM184B	0	-0.332927
T cell gamma delta	PPTC7	0	-0.332748
Macrophage M0	CEBPZ	0	-0.332719
Macrophage M0	SSB	0	-0.332647
Mast cell resting	HSP90AA1	0	-0.331585
T cell CD8+	DUSP1	0	-0.331261
Macrophage M0	HSP90AA1	0	-0.33052
Macrophage M0	INPP4B	0	-0.330352
T cell gamma delta	TMUB2	0	-0.329725
Macrophage M2	PIK3CD	0	-0.329441
Macrophage M2	PSD4	0	-0.328762
Macrophage M0	EIF3E	0	-0.328536
T cell gamma delta	SKIV2L	0	-0.328357
Macrophage M2	ITGAM	0	-0.327545
Macrophage M0	LYRM2	0	-0.327136
Macrophage M0	GZMA	0	-0.326926
Macrophage M0	MITD1	0	-0.326822
Mast cell resting	RPL35	0	-0.32637
Macrophage M0	CD3D	0	-0.325565
Macrophage M2	SLC9A1	0	-0.325418
Macrophage M2	SKIV2L	0	-0.325402
T cell gamma delta	POR	0	-0.323924
T cell gamma delta	STAT6	0	-0.323896
T cell gamma delta	DAGLB	0	-0.323449
Macrophage M0	GIMAP7	0	-0.32237
Macrophage M0	PSMC2	0	-0.321614
Macrophage M2	ADAM8	0	-0.320952
T cell gamma delta	LPP	0	-0.320764
Macrophage M0	RPL24	0	-0.320345
T cell gamma delta	2022-03-06	0	-0.31977
Macrophage M0	RPL17	0	-0.319196
T cell CD8+	ANKS1A	0	-0.318437
Mast cell resting	LDHB	0	-0.318404
Macrophage M2	APLP2	0	-0.31812
T cell CD8+	TLR2	0	-0.318035
Macrophage M0	COPS4	0	-0.317003
Macrophage M0	SH2D1A	0	-0.316649
Mast cell resting	RPL11	0	-0.316619
T cell CD4+ memory resting	COASY	0	-0.316345
Macrophage M2	SEC61A1	0	-0.316282
Macrophage M0	ASNSD1	0	-0.315907
Macrophage M2	ANKS1A	0	-0.315828
Mast cell resting	POLR3GL	0	-0.315772
Mast cell resting	MDH1	0	-0.315651
T cell gamma delta	SIPA1	0	-0.315145
T cell gamma delta	HELZ	0	-0.315082
T cell gamma delta	ATG16L2	0	-0.314192
T cell gamma delta	UBA7	0	-0.313388
Macrophage M2	INTS3	0	-0.313014
Macrophage M0	RPL35A	0	-0.312982
Macrophage M2	MED12	0	-0.312837
Macrophage M0	CWF19L2	0	-0.312711
T cell CD8+	FES	0	-0.312555
Macrophage M2	PLCB2	0	-0.311786
Macrophage M2	ARCN1	0	-0.31156
T cell CD8+	PADI4	0	-0.311193
T cell CD4+ memory resting	TMUB2	0	-0.310542
T cell gamma delta	RBM23	0	-0.31043
T cell CD4+ memory resting	FLII	0	-0.309747
T cell CD8+	OSM	0	-0.309684
NK cell resting	S100A8	0	-0.309273
T cell CD4+ memory resting	PIK3CD	0	-0.308789
Macrophage M0	RPL6	0	-0.308738
Macrophage M0	ACAT1	0	-0.308349
Mast cell resting	RPL17	0	-0.308022
T cell CD4+ memory resting	APLP2	0	-0.307936
T cell CD4+ memory resting	AGTRAP	0	-0.307858
T cell CD8+	FOS	0	-0.30747
Macrophage M2	2022-03-06	0	-0.307415
T cell CD4+ memory resting	SHKBP1	0	-0.306549
Mast cell resting	RPS17	0	-0.306205
Mast cell resting	ANXA1	0	-0.306044
Macrophage M0	TMCO1	2.22e-16	-0.304908
Macrophage M0	GNL2	2.22e-16	-0.304779
T cell CD8+	ABHD2	2.22e-16	-0.30425
Macrophage M2	FHOD1	2.22e-16	-0.303815
Macrophage M0	TSPAN13	2.22e-16	-0.30305
T cell CD8+	ITGAM	2.22e-16	-0.302722
Macrophage M0	RPS27	2.22e-16	-0.302379
Macrophage M2	RGS14	4.44e-16	-0.301339
T cell CD4+ memory resting	NBEAL2	4.44e-16	-0.30112
Mast cell resting	RPS24	4.44e-16	-0.301116
T cell gamma delta	ITGAM	4.44e-16	-0.301109
Mast cell resting	RPL24	4.44e-16	-0.300797
Macrophage M2	RBCK1	4.44e-16	-0.300622
T cell CD8+	TPST1	4.44e-16	-0.300487
Macrophage M2	COASY	4.44e-16	-0.300221
T cell CD4+ memory resting	PADI4	4.44e-16	-0.300019
Macrophage M2	DDX50	4.44e-16	0.30002
T cell CD4+ memory resting	TMEM30A	4.44e-16	0.30013
T cell CD4+ memory resting	MRPL1	4.44e-16	0.300191
Macrophage M2	MITD1	4.44e-16	0.300805
T cell CD4+ memory resting	NUCB2	4.44e-16	0.30091
T cell CD4+ memory resting	TFAM	2.22e-16	0.30224
Macrophage M2	RPL41	2.22e-16	0.30252
Macrophage M2	PRPF18	2.22e-16	0.303121
Macrophage M2	TRIP4	2.22e-16	0.303587
T cell gamma delta	AKR1C3	2.22e-16	0.304389
Macrophage M2	EEF1B2	2.22e-16	0.304538
Macrophage M2	RPS27A	2.22e-16	0.304605
Macrophage M0	FES	2.22e-16	0.305495
T cell gamma delta	FRG1	2.22e-16	0.305645
Macrophage M2	ABHD10	2.22e-16	0.305681
T cell CD4+ memory resting	SEC11A	2.22e-16	0.305762
Macrophage M0	RGS14	0	0.306176
Macrophage M2	MDH1	0	0.306365
Macrophage M0	TYK2	0	0.306531
Macrophage M2	POMP	0	0.306616
Macrophage M2	CMTM2	0	0.306644
T cell CD4+ memory resting	MTIF3	0	0.306978
T cell CD4+ memory resting	CCDC58	0	0.30731
T cell CD4+ memory resting	MRPS18C	0	0.307708
Macrophage M2	SNX2	0	0.308224
T cell gamma delta	SNHG5	0	0.308264
T cell CD4+ memory resting	PSMA3	0	0.308265
T cell CD4+ memory resting	H2AFZ	0	0.309298
Macrophage M2	SOD1	0	0.309626
T cell gamma delta	S100A12	0	0.30971
T cell CD4+ memory resting	ATG4C	0	0.310961
T cell CD4+ memory resting	RPS25	0	0.311581
T cell CD4+ memory resting	RPA3	0	0.311738
T cell CD4+ memory resting	CDC26	0	0.311862
T cell gamma delta	MRPS17	0	0.312601
T cell CD4+ memory resting	SRP19	0	0.312791
Macrophage M2	SH2D1A	0	0.313006
Macrophage M2	ATP6V1E1	0	0.313053
T cell CD4+ memory resting	NDUFB2	0	0.31313
T cell gamma delta	CLC	0	0.313169
T cell CD4+ memory resting	COX7A2	0	0.313549
T cell CD4+ memory resting	NDUFS5	0	0.314862
T cell CD4+ memory resting	POLR3GL	0	0.315205
T cell CD4+ memory resting	UQCRH	0	0.315258
T cell CD4+ memory resting	COX7B	0	0.315296
T cell CD4+ memory resting	NDUFB3	0	0.316006
NK cell resting	SRRM2	0	0.31626
Macrophage M2	PPA1	0	0.316654
T cell CD4+ memory resting	UPF3B	0	0.317425
Macrophage M2	HMGB2	0	0.317446
Macrophage M0	ANKS1A	0	0.318073
T cell CD4+ memory resting	SRP14	0	0.318088
T cell CD8+	BOLA3	0	0.31845
Macrophage M2	RPS3A	0	0.31881
T cell CD4+ memory resting	ENY2	0	0.318909
T cell gamma delta	CMTM2	0	0.318966
Macrophage M2	RPS25	0	0.319268
Macrophage M0	SEC16A	0	0.319639
T cell gamma delta	BOLA3	0	0.319949
Macrophage M0	SETD1B	0	0.319958
T cell CD8+	GZMA	0	0.320564
T cell CD4+ memory resting	CETN3	0	0.320902
Macrophage M2	KRCC1	0	0.322122
Macrophage M0	RYBP	0	0.323064
Macrophage M2	NAE1	0	0.323499
Macrophage M2	UPF3B	0	0.323537
Macrophage M0	RNF44	0	0.323871
T cell gamma delta	EEF1B2	0	0.324173
T cell gamma delta	PCMTD1	0	0.324681
T cell gamma delta	PAK1IP1	0	0.324782
Macrophage M2	ASNSD1	0	0.325691
T cell CD4+ memory resting	ERH	0	0.326132
T cell gamma delta	ATG4C	0	0.327547
T cell CD4+ memory resting	LDHB	0	0.327596
T cell CD4+ memory resting	SLU7	0	0.328374
Macrophage M2	GZMA	0	0.32856
T cell CD4+ memory resting	LSM3	0	0.328569
Macrophage M0	PSD4	0	0.329202
T cell CD4+ memory resting	RBX1	0	0.329258
T cell CD4+ memory resting	LY96	0	0.329555
T cell CD4+ memory resting	PFDN5	0	0.330232
T cell CD4+ memory resting	NDUFS4	0	0.330711
T cell CD4+ memory resting	RPL35	0	0.330871
Macrophage M0	WWC3	0	0.331028
T cell gamma delta	FCER1A	0	0.331425
T cell CD4+ memory resting	DDX50	0	0.331433
T cell gamma delta	RPL41	0	0.331517
T cell CD4+ memory resting	MDH1	0	0.332121
T cell CD4+ memory resting	RIOK2	0	0.33219
T cell gamma delta	RPS27A	0	0.332385
Macrophage M2	DPH3	0	0.332712
T cell CD4+ memory resting	PSMA4	0	0.334328
Macrophage M2	CISD1	0	0.334605
T cell CD4+ memory resting	FCER1A	0	0.334797
T cell CD4+ memory resting	UQCRQ	0	0.33507
Macrophage M2	NDUFAF2	0	0.335097
T cell CD4+ memory resting	ACAT1	0	0.33512
Macrophage M0	AOAH	0	0.335547
Macrophage M2	SNRPB2	0	0.336233
Macrophage M0	LRP3	0	0.337659
T cell CD4+ memory resting	RPL23	0	0.337741
T cell CD4+ memory resting	METTL5	0	0.338898
T cell CD4+ memory resting	MRPL22	0	0.339201
Macrophage M2	ZC3H15	0	0.340327
T cell CD4+ memory resting	RPL26L1	0	0.340973
Macrophage M2	SPAG7	0	0.341666
T cell CD4+ memory resting	RPL11	0	0.341829
T cell CD4+ memory resting	KRCC1	0	0.342638
T cell CD4+ memory resting	RPL35A	0	0.343029
T cell CD4+ memory resting	CHMP5	0	0.343431
Macrophage M2	WDR33	0	0.343628
T cell CD4+ memory resting	MRPS33	0	0.344593
T cell CD4+ memory resting	RPL22	0	0.344781
Macrophage M2	RPL34	0	0.345009
T cell CD4+ memory resting	EMG1	0	0.34524
T cell CD4+ memory resting	RPS27A	0	0.34565
T cell CD4+ memory resting	ACADM	0	0.345661
T cell CD4+ memory resting	DNAJA1	0	0.346172
Macrophage M2	PRDX1	0	0.346693
T cell CD4+ memory resting	LYRM2	0	0.347686
NK cell resting	DGKQ	0	0.347769
Macrophage M0	GPR108	0	0.348155
T cell gamma delta	SETMAR	0	0.348492
Macrophage M0	PPP1R14B	0	0.348813
Macrophage M2	GTF2H5	0	0.348922
Macrophage M2	CALML4	0	0.349175
Macrophage M0	RGL2	0	0.349279
T cell CD8+	CD3D	0	0.349486
T cell CD4+ memory resting	RPS27	0	0.34951
Macrophage M0	CREB5	0	0.349562
Macrophage M2	MTIF3	0	0.349918
T cell CD4+ memory resting	ZC3H15	0	0.350138
T cell CD4+ memory resting	LARP7	0	0.350674
T cell CD4+ memory resting	TXNDC17	0	0.350796
Macrophage M2	COX6C	0	0.350863
T cell CD4+ memory resting	NGDN	0	0.350943
Macrophage M2	WDR61	0	0.350982
T cell CD4+ memory resting	UCHL3	0	0.350985
Macrophage M0	HK3	0	0.351122
T cell gamma delta	RPS25	0	0.351255
Macrophage M0	MED12	0	0.351497
T cell gamma delta	RIT1	0	0.351565
T cell CD4+ memory resting	RPL24	0	0.352013
T cell CD4+ memory resting	COX7C	0	0.353016
T cell CD4+ memory resting	PSMC2	0	0.353037
Macrophage M2	COX17	0	0.353378
T cell gamma delta	BTBD10	0	0.353499
T cell CD4+ memory resting	PDCD10	0	0.353633
Macrophage M0	CAPN1	0	0.353991
Macrophage M2	LY96	0	0.354783
T cell CD4+ memory resting	COPS4	0	0.355254
T cell CD4+ memory resting	PPIG	0	0.355537
T cell CD4+ memory resting	RPL34	0	0.355721
Macrophage M2	CDC26	0	0.356033
Macrophage M0	TMEM184B	0	0.356179
T cell CD4+ memory resting	ZCCHC7	0	0.356758
Macrophage M2	UFC1	0	0.357186
Macrophage M2	CWF19L2	0	0.357327
T cell CD4+ memory resting	RPL6	0	0.358218
Macrophage M2	SRP19	0	0.359112
Macrophage M2	ARPC3	0	0.359471
T cell CD4+ memory resting	PSMA6	0	0.359678
T cell gamma delta	ZNF350	0	0.359779
Macrophage M2	RPL24	0	0.359965
Macrophage M0	ADCY4	0	0.36003
Macrophage M2	COMMD8	0	0.360412
Macrophage M2	PSMC2	0	0.36046
T cell CD4+ memory resting	NDUFA4	0	0.360514
Mast cell resting	SLC9A1	0	0.360625
Macrophage M2	RPL35A	0	0.36066
Macrophage M2	GIMAP7	0	0.360802
Macrophage M2	MRFAP1L1	0	0.360903
Macrophage M2	METTL5	0	0.361169
Macrophage M2	MRPL50	0	0.361238
T cell CD4+ memory resting	COPS5	0	0.361618
Macrophage M0	SIPA1	0	0.361621
T cell CD4+ memory resting	PSMA2	0	0.361636
Macrophage M2	RPL39	0	0.361689
Macrophage M2	TMEM126A	0	0.362513
T cell gamma delta	PRDX4	0	0.362658
T cell CD4+ memory resting	PCMTD1	0	0.363585
Macrophage M0	SLC9A8	0	0.363952
T cell CD4+ memory resting	TMEM126A	0	0.364263
T cell gamma delta	SOD1	0	0.36465
Macrophage M2	ATP6V1D	0	0.364788
Macrophage M2	RPL6	0	0.364908
Macrophage M2	MRPL3	0	0.365284
Macrophage M0	ITGAX	0	0.365996
T cell CD4+ memory resting	CWF19L2	0	0.36613
T cell CD4+ memory resting	MRPL50	0	0.366448
T cell CD4+ memory resting	GPBP1	0	0.366681
T cell CD4+ memory resting	RPL39	0	0.368615
Macrophage M0	CORO7	0	0.368927
T cell CD4+ memory resting	PPA1	0	0.368942
T cell CD4+ memory resting	TOMM7	0	0.369675
T cell CD4+ memory resting	MITD1	0	0.370178
T cell CD4+ memory resting	DPM1	0	0.370204
Macrophage M2	RIOK2	0	0.370388
T cell CD4+ memory resting	RPS27L	0	0.370638
T cell CD4+ memory resting	GIMAP7	0	0.370662
Macrophage M2	EIF3E	0	0.370816
T cell CD4+ memory resting	RPS24	0	0.371845
Macrophage M2	ZMAT2	0	0.372443
T cell gamma delta	CCDC34	0	0.372483
T cell CD4+ memory resting	LSM5	0	0.373816
T cell CD4+ memory resting	SSB	0	0.374258
Macrophage M2	COPS4	0	0.374779
Macrophage M2	PPIG	0	0.376045
Macrophage M2	ACTR6	0	0.376106
T cell CD4+ memory resting	SNRPG	0	0.376127
Macrophage M2	NGDN	0	0.376266
Macrophage M0	ADAM8	0	0.376702
T cell gamma delta	ABHD10	0	0.376729
T cell gamma delta	TMEM30A	0	0.376936
T cell CD4+ memory resting	SS18L2	0	0.377021
T cell CD4+ memory resting	RPL21	0	0.377228
Macrophage M0	C7orf43	0	0.377494
Macrophage M2	GTF2B	0	0.377789
T cell CD4+ memory resting	TAX1BP1	0	0.377916
T cell CD4+ memory resting	RPL31	0	0.377945
Macrophage M0	ATG16L2	0	0.378187
T cell CD4+ memory resting	NAE1	0	0.379215
Macrophage M0	MEGF9	0	0.379442
T cell CD4+ memory resting	SNX2	0	0.379677
Macrophage M0	DGAT2	0	0.380215
T cell CD4+ memory resting	TMCO1	0	0.380407
Macrophage M0	SLC9A1	0	0.380452
T cell CD4+ memory resting	COMMD8	0	0.380572
Macrophage M2	PSMB1	0	0.380851
Macrophage M2	POLR3GL	0	0.383043
T cell CD4+ memory resting	RPL26	0	0.383142
Macrophage M0	OSCAR	0	0.383304
T cell CD4+ memory resting	SH2D1A	0	0.383492
T cell CD4+ memory resting	MRFAP1L1	0	0.383829
Macrophage M2	CWC15	0	0.384266
T cell gamma delta	MRPL1	0	0.384773
Macrophage M2	SSB	0	0.385334
T cell CD4+ memory resting	ASNSD1	0	0.385416
Macrophage M2	MRPL51	0	0.386445
Macrophage M0	FLII	0	0.386804
Macrophage M2	MRPL33	0	0.386971
Macrophage M2	RPS27	0	0.38707
T cell gamma delta	ARPC3	0	0.387267
Macrophage M2	MRPS33	0	0.387303
T cell gamma delta	CISD1	0	0.387558
T cell CD4+ memory resting	RPL17	0	0.387866
Macrophage M2	TAX1BP1	0	0.388036
Macrophage M2	HSPE1	0	0.388338
T cell CD4+ memory resting	ANXA1	0	0.388463
T cell CD4+ memory resting	RPS17	0	0.388997
Macrophage M0	ABHD2	0	0.390202
T cell gamma delta	ZCCHC7	0	0.390506
Macrophage M0	MAN2A2	0	0.390595
Macrophage M2	PDCD10	0	0.391218
Macrophage M2	PSMA2	0	0.391407
NK cell resting	POLG	0	0.392458
Macrophage M2	KLRB1	0	0.392478
T cell gamma delta	GNL2	0	0.392694
Macrophage M2	PSMA3	0	0.392874
Macrophage M2	AIF1	0	0.392935
T cell gamma delta	POMP	0	0.393016
Macrophage M2	S100A8	0	0.393794
Macrophage M0	TMUB2	0	0.393985
Macrophage M2	SLU7	0	0.394161
T cell gamma delta	ACADM	0	0.394294
Macrophage M2	COX6A1	0	0.395106
Macrophage M0	REPS2	0	0.396091
Macrophage M2	SRP14	0	0.396119
T cell gamma delta	CLEC4A	0	0.396234
T cell CD4+ memory resting	RPS3A	0	0.396816
Macrophage M2	LARP7	0	0.397191
Macrophage M2	ANXA1	0	0.397458
Macrophage M2	H2AFZ	0	0.398288
T cell CD4+ memory resting	PSMC6	0	0.398458
Macrophage M2	PSMA6	0	0.398587
T cell CD4+ memory resting	EIF3E	0	0.398589
T cell CD4+ memory resting	HSP90AA1	0	0.398631
T cell CD4+ memory resting	ACTR6	0	0.398679
Macrophage M2	SEC11A	0	0.399182
Macrophage M2	UCHL3	0	0.399235
Macrophage M2	HINT1	0	0.399579
T cell gamma delta	RPL24	0	0.399837
T cell CD4+ memory resting	MRPL3	0	0.399914
Macrophage M2	CHMP5	0	0.400634
Macrophage M2	COX7B	0	0.401034
T cell gamma delta	SPAG7	0	0.40153
Macrophage M2	CLEC4A	0	0.401694
Macrophage M2	SS18L2	0	0.401957
Macrophage M2	NDUFB2	0	0.402972
T cell gamma delta	GTF2H5	0	0.403074
T cell gamma delta	NDUFAF2	0	0.403109
T cell gamma delta	DDX50	0	0.403204
Macrophage M2	MAGOH	0	0.403246
NK cell resting	SYT11	0	0.403648
T cell CD4+ memory resting	HINT1	0	0.404134
T cell gamma delta	ZMAT2	0	0.404213
Macrophage M0	APLP2	0	0.404677
Macrophage M2	RPA3	0	0.405028
NK cell resting	SYTL3	0	0.406383
Macrophage M2	LYRM2	0	0.407197
Macrophage M2	RPL23	0	0.40736
T cell CD4+ memory resting	ATP6V1G1	0	0.407583
Macrophage M2	ATP6V1G1	0	0.408217
Macrophage M2	CETN3	0	0.40868
Macrophage M2	ACAT1	0	0.409268
T cell gamma delta	WDR33	0	0.409596
Macrophage M2	MRPS18C	0	0.409883
T cell CD4+ memory resting	CEBPZ	0	0.410168
NK cell resting	PDGFRB	0	0.411196
Macrophage M2	RPL11	0	0.411473
T cell gamma delta	NUCB2	0	0.411706
T cell gamma delta	RPL34	0	0.411816
Macrophage M2	DNAJA1	0	0.412146
T cell gamma delta	UFC1	0	0.412262
Macrophage M2	PSMC6	0	0.412381
Macrophage M2	EMG1	0	0.412517
T cell gamma delta	RPL35A	0	0.413026
Macrophage M2	MYL6	0	0.41305
Macrophage M2	NDUFS5	0	0.414029
T cell gamma delta	RPL35	0	0.414299
Macrophage M2	NDUFA4	0	0.414302
Macrophage M2	NDUFA1	0	0.414422
Macrophage M2	COPS5	0	0.415455
T cell gamma delta	COX17	0	0.416298
T cell gamma delta	PPP2R3C	0	0.41644
Macrophage M2	DPM1	0	0.416511
NK cell resting	TSPAN32	0	0.41714
Macrophage M2	TBCA	0	0.418378
Macrophage M0	SHKBP1	0	0.418879
Macrophage M2	LSM5	0	0.419092
Macrophage M2	RBX1	0	0.420726
Macrophage M0	NBEAL2	0	0.420862
T cell gamma delta	KRCC1	0	0.421753
T cell CD8+	ARPC5L	0	0.422499
T cell gamma delta	TRIP4	0	0.422667
Macrophage M2	CD3D	0	0.423138
Macrophage M0	OPLAH	0	0.423386
T cell gamma delta	SRP19	0	0.423875
Macrophage M2	TMCO1	0	0.424277
Macrophage M0	ITGAM	0	0.424889
Macrophage M0	ATG2A	0	0.425084
Macrophage M2	NDUFS4	0	0.425191
Macrophage M0	PIK3CD	0	0.425435
Macrophage M0	GAB2	0	0.426371
T cell gamma delta	ATP6V1E1	0	0.426379
Macrophage M2	DBI	0	0.428514
Macrophage M2	COX7A2	0	0.429654
Macrophage M2	RPL26L1	0	0.431252
T cell gamma delta	PPIG	0	0.4317
T cell CD4+ memory resting	KLRB1	0	0.431722
Macrophage M0	POR	0	0.431872
Macrophage M2	PFDN5	0	0.431879
Macrophage M2	UQCRQ	0	0.432451
T cell gamma delta	CDC26	0	0.433235
T cell gamma delta	GPBP1	0	0.433627
Macrophage M2	RPL17	0	0.435724
Macrophage M2	MRPL22	0	0.436678
T cell gamma delta	COX6C	0	0.436851
T cell gamma delta	PPA1	0	0.436858
Macrophage M2	RPS24	0	0.436928
Macrophage M0	SLC45A4	0	0.438153
Macrophage M2	RPS17	0	0.43822
T cell gamma delta	ZCCHC17	0	0.438259
T cell gamma delta	HSP90AA1	0	0.438311
T cell gamma delta	GIMAP7	0	0.438404
Macrophage M0	AGTRAP	0	0.438464
T cell gamma delta	MRPL51	0	0.438849
T cell gamma delta	AIF1	0	0.439721
Macrophage M2	PSMA4	0	0.439842
T cell gamma delta	PRDX1	0	0.439981
Macrophage M2	TOMM7	0	0.441047
Macrophage M2	TXN	0	0.441975
T cell gamma delta	RPL6	0	0.442427
T cell gamma delta	NDUFA1	0	0.444348
Macrophage M0	PLCB2	0	0.445566
Macrophage M2	ERH	0	0.445695
T cell gamma delta	COX6A1	0	0.445808
T cell gamma delta	LYRM2	0	0.446393
T cell gamma delta	WDR61	0	0.446432
T cell gamma delta	UPF3B	0	0.446602
T cell gamma delta	MRPL33	0	0.446723
T cell gamma delta	MITD1	0	0.451146
T cell gamma delta	MDH1	0	0.452651
Macrophage M2	COX7C	0	0.453939
T cell gamma delta	H2AFZ	0	0.454861
Macrophage M2	RPL21	0	0.454918
NK cell resting	DDIT4	0	0.456002
T cell gamma delta	CWC15	0	0.456142
Myeloid dendritic cell activated	IFI44L	0	0.458215
T cell gamma delta	DPH3	0	0.458669
T cell gamma delta	RPS3A	0	0.45917
Macrophage M2	ENY2	0	0.459755
T cell gamma delta	EIF3E	0	0.460838
T cell gamma delta	ASNSD1	0	0.461136
Macrophage M2	TXNDC17	0	0.46171
T cell gamma delta	SNRPB2	0	0.46232
Macrophage M2	UQCRH	0	0.463194
Macrophage M2	LSM3	0	0.463507
T cell CD8+	CD3G	0	0.463571
T cell gamma delta	PRPF18	0	0.464647
Macrophage M2	NDUFB3	0	0.465039
NK cell resting	B3GAT1	0	0.465152
T cell gamma delta	RPS27	0	0.465383
T cell gamma delta	HMGB2	0	0.465867
Macrophage M2	RPS27L	0	0.465923
T cell gamma delta	MYL6	0	0.466502
T cell gamma delta	SNX2	0	0.467742
Macrophage M2	SNRPG	0	0.471049
T cell gamma delta	RPA3	0	0.471191
Macrophage M0	MAST3	0	0.473435
T cell gamma delta	MTIF3	0	0.474304
T cell gamma delta	RPL11	0	0.476593
Macrophage M2	RPL26	0	0.477999
T cell gamma delta	CWF19L2	0	0.478672
T cell gamma delta	RPL39	0	0.478775
T cell gamma delta	MRFAP1L1	0	0.479476
T cell gamma delta	SRP14	0	0.479948
T cell gamma delta	RPL23	0	0.480869
T cell gamma delta	S100A8	0	0.483435
T cell gamma delta	PSMB1	0	0.483492
T cell gamma delta	SEC11A	0	0.484222
T cell gamma delta	NDUFS5	0	0.484983
T cell gamma delta	MRPS33	0	0.485389
T cell gamma delta	CEBPZ	0	0.485519
T cell gamma delta	ZC3H15	0	0.487019
T cell gamma delta	NAE1	0	0.490348
T cell gamma delta	CETN3	0	0.49202
Macrophage M2	RPL31	0	0.493999
T cell gamma delta	NGDN	0	0.495558
T cell gamma delta	HSPE1	0	0.496863
T cell gamma delta	MAGOH	0	0.497412
T cell gamma delta	LY96	0	0.498004
T cell gamma delta	RBX1	0	0.500062
T cell gamma delta	POLR3GL	0	0.50041
T cell gamma delta	LSM5	0	0.502849
T cell gamma delta	RPL21	0	0.503065
T cell gamma delta	METTL5	0	0.504271
T cell gamma delta	TBCA	0	0.505686
T cell gamma delta	UQCRH	0	0.507659
T cell gamma delta	RPL17	0	0.507728
T cell gamma delta	LARP7	0	0.507981
T cell gamma delta	PFDN5	0	0.509678
T cell gamma delta	NDUFB2	0	0.509729
T cell gamma delta	COX7B	0	0.509792
Macrophage M0	PADI4	0	0.510188
T cell gamma delta	TXNDC17	0	0.511765
T cell gamma delta	SSB	0	0.512213
T cell gamma delta	TOMM7	0	0.512552
T cell gamma delta	CD3D	0	0.512616
T cell gamma delta	UCHL3	0	0.515617
T cell gamma delta	PSMA2	0	0.51805
T cell gamma delta	RIOK2	0	0.519458
T cell gamma delta	PSMA3	0	0.520564
T cell gamma delta	COMMD8	0	0.521089
T cell gamma delta	ATP6V1D	0	0.522409
T cell gamma delta	RPS17	0	0.523455
T cell gamma delta	HINT1	0	0.523641
T cell gamma delta	ERH	0	0.524573
T cell gamma delta	COX7A2	0	0.524996
T cell gamma delta	TAX1BP1	0	0.525434
T cell gamma delta	EMG1	0	0.525972
T cell gamma delta	COPS4	0	0.526918
T cell gamma delta	NDUFA4	0	0.527275
T cell gamma delta	ATP6V1G1	0	0.527524
T cell gamma delta	SLU7	0	0.527598
T cell gamma delta	ANXA1	0	0.529989
T cell gamma delta	TXN	0	0.532386
T cell gamma delta	PSMC2	0	0.534638
T cell gamma delta	UQCRQ	0	0.535389
T cell gamma delta	MRPL50	0	0.53722
T cell gamma delta	PDCD10	0	0.538409
T cell gamma delta	GTF2B	0	0.539083
T cell gamma delta	RPS24	0	0.540115
T cell gamma delta	ENY2	0	0.540464
T cell gamma delta	SS18L2	0	0.541347
T cell gamma delta	MRPL3	0	0.541842
T cell gamma delta	DNAJA1	0	0.541997
T cell gamma delta	SH2D1A	0	0.547869
T cell gamma delta	TMEM126A	0	0.547898
T cell gamma delta	COX7C	0	0.552329
T cell gamma delta	DBI	0	0.552761
T cell gamma delta	CHMP5	0	0.553625
T cell gamma delta	DPM1	0	0.555338
T cell gamma delta	MRPS18C	0	0.555581
T cell gamma delta	RPL31	0	0.557443
T cell gamma delta	ACTR6	0	0.557792
T cell gamma delta	RPL26L1	0	0.559352
T cell gamma delta	PSMA4	0	0.559425
T cell gamma delta	COPS5	0	0.560079
T cell gamma delta	NDUFS4	0	0.560122
T cell gamma delta	PSMA6	0	0.563129
T cell gamma delta	GZMA	0	0.565029
T cell gamma delta	KLRB1	0	0.565581
T cell gamma delta	NDUFB3	0	0.568714
T cell gamma delta	MRPL22	0	0.569397
T cell gamma delta	PSMC6	0	0.576987
T cell gamma delta	ACAT1	0	0.577639
T cell gamma delta	RPL26	0	0.580391
T cell gamma delta	TMCO1	0	0.581842
T cell gamma delta	LSM3	0	0.587372
T cell gamma delta	SNRPG	0	0.590663
T cell gamma delta	RPS27L	0	0.59892
