# Supplementary material for: Development of a novel immune infiltration-related diagnostic model for Alzheimer’s disease using bioinformatic strategies
Source: Front Immunol. 2023 Jul 20;14:1147501. doi: 10.3389/fimmu.2023.1147501 (PMC10400274; doi:10.3389/fimmu.2023.1147501)
Supplement: Supplementary file 1 [file DataSheet_1.zip › table/table S4.xlsx]

## Sheet: related-DEGs-infor-WGCNA-common
Symbol	WGCNA	logFC	pvalue	FDR	GSE63061-CTL	GSE63061-CTL	GSE63061-CTL	GSE63061-CTL	GSE63061-CTL	GSE63061-CTL	GSE63061-CTL	GSE63061-CTL	GSE63061-CTL	GSE63061-CTL	GSE63061-CTL	GSE63061-CTL	GSE63061-CTL	GSE63061-CTL	GSE63061-CTL	GSE63061-CTL	GSE63061-CTL	GSE63061-CTL	GSE63061-CTL	GSE63061-CTL	GSE63061-CTL	GSE63061-CTL	GSE63061-CTL	GSE63061-CTL	GSE63061-CTL	GSE63061-CTL	GSE63061-CTL	GSE63061-CTL	GSE63061-CTL	GSE63061-CTL	GSE63061-CTL	GSE63061-CTL	GSE63061-CTL	GSE63061-CTL	GSE63061-CTL	GSE63061-CTL	GSE63061-CTL	GSE63061-CTL	GSE63061-CTL	GSE63061-CTL	GSE63061-CTL	GSE63061-CTL	GSE63061-CTL	GSE63061-CTL	GSE63061-CTL
ACAT1	blue	-0.531747	7.19e-06	9.75e-05	6.08287	5.95619	5.59644	5.31843	5.49907	5.03368	5.90414	5.10556	6.95889	5.19803	5.86087	6.61959	6.59915	5.11066	5.31385	4.6583	5.22248	5.13048	5.46644	5.48263	5.95017	4.96937	6.04646	5.45143	5.11181	5.11231	6.46208	6.04186	6.46525	6.31845	5.61369	5.31643	6.15521	5.99304	5.66732	5.83055	4.6922	5.0009	5.8842	5.23369	4.83621	5.69295	6.00715	6.64361	5.45025
ACTR6	blue	-0.513413	0.000979895	0.00569916	5.86895	6.04597	5.08741	5.60039	5.38504	4.9025	6.07446	4.89079	4.9129	4.88073	5.58153	6.13242	6.38725	4.89284	5.5795	5.39503	4.73013	4.57321	5.07311	5.06242	4.55186	5.21155	6.45737	5.0075	5.66167	4.53128	6.76309	5.57241	5.79267	6.54181	5.37445	4.55706	6.82139	6.00694	4.25187	5.3747	4.68093	4.63118	6.17438	4.94356	5.01888	6.03896	5.57131	6.7758	4.90174
AKR1C3	blue	-0.521467	5.36e-05	0.000513574	5.52028	5.26149	5.84984	5.28916	6.25395	4.80433	5.57673	4.49884	5.31254	4.87382	4.72677	5.21952	5.84935	6.95283	5.20077	4.87	4.76204	5.09353	4.67284	5.93941	6.05121	4.77883	6.94351	5.25403	5.06584	4.90575	5.40854	5.02495	5.46062	5.80252	6.98577	5.61403	4.73464	5.82436	4.46346	5.5166	6.16209	4.93427	4.92396	5.94857	4.9983	4.82239	5.47603	5.55743	4.73299
ANXA1	blue	-0.667501	4.91e-08	1.36e-06	8.55742	8.806	6.9855	7.27279	7.70706	7.05559	7.01743	6.70505	9.15737	7.38604	7.64547	8.63597	8.78133	8.28381	6.979	7.17386	6.62476	7.22501	7.00123	7.53151	6.46024	7.2768	9.24489	7.34723	7.1173	6.07381	8.91842	8.45774	8.1068	8.57488	8.69465	6.98678	8.30676	8.35022	7.23765	7.45682	6.78241	6.14072	7.73234	7.06888	6.94996	7.092	8.08951	9.30759	7.21278
ASNSD1	blue	-0.579538	1.34e-09	5.93e-08	6.49205	6.48045	5.83752	6.23381	5.63383	5.67046	6.54116	5.5208	7.15024	5.84959	6.06786	7.0556	6.70924	6.50938	5.7623	5.84653	5.56527	5.63198	5.93039	5.87016	5.5244	5.64267	6.62844	5.5319	6.26902	5.25929	6.2658	6.64132	6.25495	6.93426	6.34804	5.97149	6.89624	6.71934	5.40802	5.92199	5.47481	5.37262	6.61775	5.43909	5.81902	5.69507	6.48708	6.8728	6.70607
ATG4C	blue	-0.686881	6.72e-10	3.37e-08	5.83349	5.58786	5.12457	5.17132	5.47346	5.86895	5.45573	5.44211	6.49747	5.1909	5.60881	5.93955	5.94173	6.16344	4.8547	4.59876	5.44253	5.67965	6.00352	5.39432	5.54354	5.67945	6.12458	5.50929	5.38818	4.31545	6.60226	6.4366	5.79074	5.43603	6.1195	5.38785	6.21955	6.39502	4.8372	5.87337	6.73896	5.15788	5.7529	5.72763	5.15947	5.83474	6.05791	6.64565	5.76365
ATP6V1G1	blue	-0.609297	2.8e-07	6e-06	7.14637	7.08659	6.32819	6.73409	6.17964	6.0693	7.80108	6.32591	7.2902	6.71281	6.55617	7.75823	7.55851	6.75444	6.82589	6.21434	6.21714	6.16265	6.29642	6.24872	5.81316	6.57922	7.75821	6.49112	6.37936	5.52674	7.62128	7.20653	7.4453	7.90583	7.47137	6.31883	7.96712	7.63277	6.0525	6.66693	6.09098	5.61359	7.2611	5.7331	6.1905	6.98155	6.93069	7.99517	5.88044
B3GAT1	blue	0.594226	7.76e-05	0.000696434	5.06568	5.53942	5.36242	4.98048	4.47289	5.81364	4.61171	4.95486	4.92034	4.37251	5.22898	5.02951	4.69857	4.58591	4.21077	4.92189	4.71687	4.36966	6.54197	4.94713	5.98773	5.44707	4.55437	5.41776	4.42234	5.42755	4.60659	5.56082	4.46493	4.83941	4.75308	4.13008	4.0735	4.7854	4.43577	4.93999	5.93543	5.06103	5.48508	4.32335	4.9404	4.33009	5.33138	5.105	4.88324
BTBD10	blue	-0.528386	7.52e-07	1.39e-05	5.9007	6.64168	5.28915	5.39266	5.56019	5.66374	6.52748	5.79622	5.75822	5.58891	5.61143	6.22588	6.30619	5.89963	5.40016	4.92651	5.38516	5.18887	5.01486	5.34808	4.82503	5.86901	6.69628	5.9394	5.72064	4.54203	6.59567	6.22772	5.88377	6.83849	6.21996	6.06442	5.24702	6.29373	5.07708	5.71698	6.01062	5.01271	5.93502	4.98125	4.9894	5.23831	5.14647	6.63033	5.23574
CCDC34	blue	-0.520148	6.56e-08	1.75e-06	5.9319	5.06225	5.5578	5.76103	5.17317	5.45941	5.67308	5.16362	6.13696	5.40832	5.98966	6.30963	6.43033	4.93172	5.34355	5.51783	5.12883	5.08521	5.21536	5.32084	5.48955	4.76237	5.96559	5.61551	5.61843	6.19762	5.80398	5.78996	5.40876	5.41663	4.76752	4.94374	6.61564	5.5619	5.75976	5.78121	4.95959	5.24548	5.61551	4.9767	5.27543	6.3548	5.73567	5.90483	5.60757
CEBPZ	blue	-0.548909	1.06e-08	3.65e-07	6.39175	6.20069	5.96944	6.23647	5.67639	5.67282	5.43871	5.83409	6.50671	5.52665	5.89954	6.65952	6.81438	5.64465	6.0909	5.49699	5.48288	5.51626	5.8084	5.96973	5.52986	5.79613	6.83654	5.71811	5.72331	5.07375	6.60456	6.18117	6.15469	6.53172	6.14498	5.41384	6.85352	6.36444	5.66096	5.70186	5.71348	5.49997	6.55847	5.10494	5.35381	6.12342	6.41941	6.67533	5.40196
CETN3	blue	-0.621367	1.89e-09	8e-08	5.17082	5.09824	4.94751	5.25447	5.50839	5.02262	6.1743	5.03994	6.13716	5.12188	4.83135	6.39099	6.18806	4.99937	4.64091	5.18419	5.21207	4.6806	4.7778	4.77218	4.81439	5.58932	6.14703	4.76305	5.28943	4.65022	6.48795	4.79877	5.48304	5.92363	4.80523	4.69303	6.44462	5.4838	4.64992	4.91892	4.6642	5.25283	4.77499	4.62344	4.87095	4.57126	5.35379	6.1104	5.216
CHMP5	blue	-0.616473	6.67e-06	9.15e-05	5.5732	6.6272	5.01817	5.3457	5.26882	4.82407	6.01689	4.59941	6.1384	5.38164	5.88023	6.62164	6.49562	5.54618	5.31607	4.9798	5.17727	4.84947	4.84468	5.22028	4.91297	5.07648	7.07492	5.69844	5.43742	4.54309	6.87209	5.58813	5.67707	7.28363	6.06671	5.41941	6.73121	5.77396	4.93359	5.69761	5.55963	4.74962	5.45617	4.43947	4.66471	5.05051	5.39562	6.97512	4.7019
CLC	blue	-1.30515	1.14e-13	1.51e-11	9.05894	5.11628	7.79153	7.39444	8.24373	6.21771	7.0396	5.5883	7.90833	6.80277	6.36325	8.53939	9.03644	7.06737	6.75857	7.6084	7.31514	6.14892	7.08555	6.52945	6.03707	5.64889	9.19545	7.51429	6.50217	6.75186	9.15875	8.29642	9.13166	7.88544	7.73663	5.77457	8.25881	7.82811	7.96288	7.75454	6.56423	5.52881	6.44235	7.60047	5.91423	6.4288	6.51854	9.07123	7.29082
CLEC4A	blue	-0.571569	5.54e-07	1.06e-05	7.28088	7.70567	6.00155	6.49984	6.20701	5.67129	6.49215	6.48857	7.03208	6.95205	6.56807	7.03367	7.10891	7.45572	6.09108	5.44147	6.27918	5.98195	5.4615	5.99343	5.66535	6.61943	7.77968	6.7748	6.42714	5.1059	7.89985	6.74867	7.82173	7.35451	7.04433	6.53891	6.48316	7.44701	5.67566	6.56555	6.05455	5.50744	6.26916	5.48653	5.66911	5.68026	5.86616	7.86473	5.67916
CMTM2	blue	-1.40091	2.27e-16	6.52e-14	7.12203	8.68639	7.39905	7.3231	7.80312	6.4492	7.6497	7.15855	5.28199	9.48114	6.28942	8.20429	8.19414	7.65563	7.09711	6.16901	8.52687	6.80536	5.46004	7.44887	5.51444	8.18169	8.65996	8.67028	7.12608	6.67283	9.90353	6.807	7.8808	9.81843	8.39697	7.79403	7.80326	7.95064	6.31474	7.06667	6.37362	7.11973	6.14077	5.76277	7.85638	6.96806	6.84993	8.76512	5.73012
COMMD8	blue	-0.615592	2.01e-07	4.55e-06	5.9571	6.02791	5.17595	5.22818	4.90449	4.96833	6.28438	4.86437	6.51987	5.51198	5.31437	6.39415	6.30104	5.74459	4.92415	5.22389	5.17256	4.99388	5.22423	5.21678	5.09165	5.20517	6.5286	5.47106	5.32103	4.59789	6.50229	5.77183	5.80059	6.41803	6.00126	4.99241	6.43938	6.2709	5.17816	5.4436	4.97251	4.76413	5.64711	4.86899	4.69392	5.3183	5.9858	6.72888	5.17705
COPS4	blue	-0.65183	2.69e-07	5.8e-06	6.21332	5.99224	5.20363	5.50445	5.27299	5.07349	6.60575	5.30871	6.98391	5.22376	5.44546	6.50871	6.60356	4.65677	5.00034	5.45112	5.1916	4.99638	5.55218	5.53388	5.04379	5.23426	6.1652	5.54613	5.44381	4.86965	6.21395	6.20772	6.56833	6.16217	6.16333	5.22584	6.50306	6.13864	5.15487	5.71781	4.79746	4.42457	5.93868	4.85344	5.02376	5.1124	5.5202	6.60959	5.85005
COPS5	blue	-0.707402	2.73e-09	1.11e-07	7.0433	7.30954	6.10923	6.21737	6.45509	5.85016	6.96737	6.03392	8.00364	6.25872	6.09742	7.29088	7.28805	6.87018	5.61385	5.7333	5.73057	5.94445	5.70383	6.11465	5.85308	5.87082	7.57701	5.94386	6.44291	5.38611	7.63862	6.78214	6.87377	7.28123	6.93933	5.97575	7.5282	6.98924	5.65488	6.40361	5.39007	5.53955	6.08291	5.89092	5.64495	5.93901	6.44487	7.58555	5.86324
COX7B	blue	-0.752359	2.16e-13	2.69e-11	5.37908	5.98012	4.94658	5.20539	5.55283	5.17742	5.58068	4.94661	5.03848	5.20136	5.0071	6.48498	6.31217	5.507	5.72872	4.82857	5.36089	4.98946	5.01963	5.16881	5.01471	5.298	6.71234	5.18139	5.24891	4.68295	6.59766	5.50497	5.89098	6.63079	6.18512	4.97981	6.37567	5.517	4.85641	5.17878	5.36713	5.09577	4.99956	5.23209	5.27037	5.06094	5.23195	6.56596	5.27184
COX7C	blue	-0.987431	2.18e-13	2.69e-11	7.49638	7.80995	6.6717	7.09807	7.40919	6.06821	6.64703	5.88247	8.90593	6.7984	6.15799	8.59211	8.30232	7.04748	5.92316	6.31838	6.39285	6.3008	6.34705	6.36893	5.971	5.64326	8.13765	6.83091	6.66474	5.73193	8.38191	7.48588	8.05513	8.42157	8.06005	6.50186	8.84665	7.68937	6.34531	6.94128	5.9242	6.45103	7.26838	6.22988	6.8357	7.13065	7.44806	8.56913	6.53806
CPD	blue	0.586941	0.000179011	0.00140175	6.412	7.8613	6.03294	6.43077	4.50393	5.08201	5.94694	5.41714	6.14436	6.37828	6.37262	5.64121	5.04624	6.32794	5.44962	5.72924	7.07656	4.72658	5.2087	5.97715	4.68575	5.929	5.90619	6.66048	7.05822	4.00508	6.16964	5.41648	5.67798	6.1636	5.50166	7.41594	7.72731	7.19978	5.11128	6.51303	5.61887	6.16664	6.97694	5.05572	5.49911	5.72945	6.58366	5.00843	5.87733
CWF19L2	blue	-0.504077	1.22e-05	0.000148667	5.935	5.8847	5.18192	5.57628	5.32784	5.14849	5.76828	5.20105	6.55886	4.89534	5.43126	5.72697	6.25709	4.84935	4.88901	5.40637	5.01717	5.08567	5.22762	5.1844	5.1113	4.43084	5.86924	5.40998	5.38705	4.82342	5.49651	5.54732	5.79689	6.11665	5.70666	4.84224	6.27113	6.06093	4.65598	5.41382	4.46319	4.59825	5.99153	5.27085	4.74201	5.04357	5.7166	6.13588	5.35468
DBI	blue	-0.963743	1.09e-15	2.41e-13	6.0569	6.49115	5.3753	5.70488	5.49113	5.54289	6.15375	5.19437	5.21856	5.54084	5.31022	7.00943	7.21433	5.26336	5.94357	5.60529	5.72353	5.34127	5.14309	5.69205	4.83894	5.70361	7.29823	5.69963	5.35484	5.31028	7.73077	5.75214	6.10224	7.74504	6.96966	5.21868	6.49571	5.99986	5.5541	5.62537	4.98044	5.24119	5.3036	5.3227	5.40604	5.85872	5.63407	7.27615	5.76417
DDIT4	blue	0.875664	8.46e-08	2.17e-06	7.35484	4.07611	6.91875	5.52498	4.47771	6.27364	7.17075	5.90663	6.37704	5.78242	5.027	4.76883	5.99706	4.84389	4.89534	5.31087	5.96112	5.84925	6.90889	5.8742	4.9667	4.668	6.874	7.25875	4.46527	6.5421	6.50426	7.98063	6.82018	6.6624	6.11357	4.72351	4.71877	4.83823	7.49364	5.64757	5.53904	4.9602	5.75097	7.05798	5.31884	5.52133	6.79472	5.05735	4.82603
DDX50	blue	-0.830919	2.94e-13	3.51e-11	6.05552	5.89502	5.28789	5.69759	5.22766	5.2675	6.00226	5.02514	6.22381	4.97346	5.40431	5.88264	6.24935	5.81715	5.3405	4.55881	4.91432	5.00543	5.3244	5.3675	4.7607	5.30471	5.76234	4.92963	5.2947	5.03425	5.93306	5.48109	5.84372	6.1591	5.92503	5.17045	6.29376	6.01463	5.1545	5.19082	4.46812	5.0322	6.2742	4.72628	4.75056	6.04546	5.58306	6.31093	4.41253
DNAJA1	blue	-0.897838	1.53e-12	1.53e-10	7.41492	8.19698	6.20849	7.01901	6.57965	6.33204	7.90892	6.63622	9.15448	6.39348	6.85642	8.04252	8.21294	7.06275	6.24777	6.13967	6.79182	6.25476	5.85331	7.07037	5.82693	6.85387	8.46152	7.15697	6.64938	5.74944	8.25681	7.32487	7.50367	8.49357	7.44183	6.1984	8.11692	7.10652	6.59481	6.88367	6.06976	6.13146	6.60637	6.34775	6.08944	6.2944	6.34113	7.97215	6.85816
DPH3	blue	-0.544824	1.05e-07	2.6e-06	5.2573	6.13351	5.217	5.17896	5.72404	4.86391	5.95157	5.09826	5.42002	6.34784	5.46237	5.83244	6.10879	5.47508	4.84674	5.49362	5.48367	4.90872	4.95541	5.07507	5.05433	5.16749	6.05633	5.53166	4.94572	5.17976	6.5477	6.22453	5.28016	6.66782	5.5423	5.91684	5.36024	5.67939	4.537	5.41166	5.27058	4.77732	4.76825	4.47212	5.37866	5.60237	5.25651	6.64196	4.92974
DPM1	blue	-0.76039	4.19e-09	1.65e-07	6.45981	6.75865	5.51995	6.09212	5.84828	5.56039	5.77452	5.62758	6.48492	5.49556	5.63635	6.95064	6.84881	6.48911	5.73811	4.90482	5.37347	5.61512	5.38929	5.77578	4.94191	5.83073	7.12996	5.92978	5.75385	5.17013	7.49749	6.11248	6.43012	7.25407	6.74823	5.47765	6.72636	6.49795	5.12974	5.80064	5.75531	5.16402	6.05611	5.53444	5.35802	5.85856	6.27863	7.34001	5.17194
EEF1B2	blue	-0.591554	1.32e-08	4.38e-07	6.12374	6.08474	6.14166	5.57003	6.49896	5.57234	5.86939	5.53127	5.50986	5.38871	6.27244	6.50342	6.31562	7.62597	6.37375	6.62161	6.38498	5.52614	5.80749	6.2146	5.66017	6.42726	7.28158	5.81546	5.86558	5.64068	6.36355	6.18423	6.39534	5.86046	7.50622	6.15135	7.44576	6.57026	6.22617	6.12494	7.64377	5.93962	5.4804	5.46841	5.01534	6.36927	6.8127	6.69556	6.00824
EIF3E	blue	-0.702818	7.64e-12	6.49e-10	8.66473	8.47128	8.18193	8.55816	7.61487	8.01939	9.08441	7.39415	9.37102	7.54871	7.98543	9.11747	9.13663	8.00781	7.67536	7.64195	7.29472	7.73305	7.65673	8.08497	7.6827	7.70767	8.97669	7.81961	7.85236	7.2673	8.73742	8.38403	8.76338	8.55535	8.82025	7.31157	9.18331	8.91049	8.09487	8.16053	7.30434	7.69261	8.45581	7.90007	7.73789	8.68001	8.50836	9.11045	8.81996
EMG1	blue	-0.584582	1.36e-05	0.000162924	6.31756	5.83707	5.52631	5.51507	5.58067	5.30035	6.31229	4.99243	7.14719	4.77735	4.93087	6.78793	6.95285	4.47569	5.03645	5.904	5.25379	5.34406	5.16466	5.80734	5.42458	4.76956	6.12875	5.61562	5.65087	4.85466	6.64741	6.65854	6.24854	6.32829	5.0402	4.70654	6.78341	6.11522	5.20222	5.27411	4.45741	4.96981	5.75782	5.08023	4.55813	6.85178	5.64395	6.63875	5.40438
ENY2	blue	-0.972341	9.91e-16	2.29e-13	6.00664	6.63441	5.43079	5.76281	6.07424	5.78984	5.11147	5.64602	7.3036	5.83742	5.57803	7.32392	6.85654	5.4661	5.20472	5.42394	5.7346	5.53872	5.08797	5.58532	5.00646	5.71483	7.2087	5.84397	5.7278	5.31692	7.31092	6.03962	6.37132	7.43851	6.54458	5.22975	6.88051	5.96366	5.31026	5.47606	5.86449	5.12992	5.4027	5.34164	5.46704	5.42034	5.8559	7.11391	5.58577
FCER1A	blue	-0.736534	2.47e-06	3.91e-05	7.15174	6.12688	6.80274	6.57405	5.50557	5.29125	6.8304	6.08127	5.59008	5.8169	6.9988	6.35466	5.67843	6.11677	6.55454	5.76387	5.42515	5.3207	6.00459	6.43232	4.51418	6.13137	8.23429	6.8828	5.17322	5.65625	7.87139	7.40328	7.8393	6.82727	6.05584	5.23867	7.9161	7.78561	7.60761	6.91654	6.04984	5.22295	7.18755	5.29901	5.1463	6.99079	5.76346	6.8043	7.61751
FRG1	blue	-0.504578	9.16e-08	2.32e-06	6.51036	5.61551	6.02992	6.07256	5.07995	5.2604	6.19039	6.22997	5.9559	5.3022	6.12855	6.26393	6.3771	5.63398	5.75319	5.78357	5.66165	5.8369	5.80252	6.39459	6.21748	5.36338	6.73037	5.49282	5.52425	5.62016	6.39066	6.45275	6.77746	6.52554	6.46539	5.15194	5.75951	6.02928	5.11703	5.75343	5.89063	5.53708	5.43687	4.96989	5.4342	5.50605	6.69808	6.44203	5.41367
GIMAP7	blue	-0.765304	9.33e-16	2.25e-13	7.95539	7.5562	7.6233	7.96168	7.23576	7.66678	8.15745	7.20842	8.64857	6.74086	7.53697	9.03492	8.44933	7.36125	7.01396	7.15629	6.37812	7.45084	6.96459	7.70786	7.54961	6.8362	8.34345	7.19119	7.46523	7.23856	8.12257	7.55644	8.14876	8.23548	8.39771	6.41514	8.50042	7.45434	7.46221	7.21862	6.63174	7.2619	8.27036	7.17215	7.31935	7.47458	7.61929	8.39672	7.99753
GTF2B	blue	-0.724538	3.69e-13	4.31e-11	6.22293	6.90509	5.54684	5.84918	5.80198	5.68144	6.56081	5.59055	6.62776	6.00716	5.55957	6.77577	6.60607	5.75385	5.30757	5.4566	5.79842	5.56055	5.32368	5.81587	5.13432	5.84875	6.68684	6.20794	5.42224	5.49004	6.80298	6.32762	6.18975	6.99594	6.39927	5.87241	6.84866	6.34749	5.78746	5.8632	5.5069	5.29948	5.70645	5.5369	5.73802	5.97388	5.83082	6.4939	5.85095
GZMA	blue	-0.563539	4.89e-07	9.52e-06	7.59329	6.89853	7.23295	6.79936	6.69135	6.3769	7.44861	6.61812	8.69826	7.55714	6.39897	8.09187	8.21376	6.93022	6.3012	6.60049	6.16394	5.97095	7.78094	7.2004	6.64637	5.84795	8.32271	6.69448	6.58354	5.88394	8.22323	7.90929	7.17121	8.53835	7.57845	5.42068	7.83129	7.20194	6.67214	6.99161	5.50464	6.10164	7.74587	6.39274	6.37665	7.65595	8.00341	8.56418	6.45219
HINT1	blue	-0.718283	2.54e-09	1.04e-07	7.71878	7.4066	6.84317	6.99597	6.51977	6.26613	7.71419	6.1004	8.57254	6.70918	6.13995	8.10468	8.20655	7.17965	5.94981	6.27631	6.18441	6.2313	6.4127	6.56889	5.75942	5.58359	7.68408	6.31894	6.73931	5.69102	7.72028	8.00916	8.09992	7.64478	7.78633	6.17191	8.34041	7.64072	6.49689	6.8325	6.20191	5.84578	7.36841	6.37758	6.6909	7.22809	7.18233	8.16425	6.65496
HMGB2	blue	-0.680554	2.45e-07	5.38e-06	5.6449	6.52197	4.97174	5.23284	5.30598	4.99448	6.24113	4.99281	6.61322	5.54632	5.13584	6.85938	6.09483	6.05247	5.14356	5.26261	5.75488	5.05126	4.72457	5.2408	4.66827	5.32056	6.29869	5.58889	4.90004	4.77936	7.00549	5.66514	6.25679	7.29163	5.53492	5.50851	6.11919	5.60245	4.54022	5.20696	4.55091	4.86654	5.31347	4.4775	5.55377	5.03367	5.56377	7.04889	5.23072
HSP90AA1	blue	-0.84584	5.25e-14	7.54e-12	7.725	7.834	6.55868	7.01907	6.72195	6.49751	8.363	6.87133	8.57397	6.30377	6.9487	7.87636	8.21183	7.12766	7.10014	6.47869	6.57277	6.52112	6.65841	7.35053	6.58276	7.26828	8.03152	6.96272	6.75586	5.87868	7.35141	7.84909	7.91418	7.57863	7.45902	6.25007	8.47517	7.82202	6.76592	7.06461	6.57485	6.42815	7.5337	6.19495	6.61187	6.46074	7.25839	7.97058	6.74711
HSPE1	blue	-0.941099	1.96e-18	1.1e-15	5.93704	5.90617	5.95314	6.2517	6.42847	5.91902	6.68568	5.77723	6.56829	5.56182	5.82112	6.92602	7.11511	5.53982	5.74314	5.68321	5.55822	5.70443	5.28641	6.29164	5.33387	5.44971	6.94799	6.06097	5.19204	5.28036	6.72159	6.00887	6.28379	6.92253	6.59248	5.45935	6.88895	5.52242	6.14178	6.01529	5.77283	5.49708	5.6564	5.39736	5.91204	6.61547	5.83623	7.1938	5.81572
IFI44L	blue	0.658354	0.00406699	0.0183976	5.57992	4.77772	5.47915	6.43941	5.07552	5.08102	6.20927	5.50037	7.31584	6.0887	9.30063	8.92539	7.79909	7.71956	5.75267	4.91125	6.05823	5.69123	5.68386	5.42735	7.05218	4.74789	6.69378	6.89971	6.98903	5.36655	5.87882	5.16228	6.27896	8.57187	5.40885	4.61663	5.40049	4.64443	5.44226	6.78826	8.30203	4.87381	7.60534	4.95754	4.12943	4.83718	5.56576	6.23334	4.69276
KLRB1	blue	-0.725333	3.88e-09	1.54e-07	7.133	6.66331	6.89566	6.40873	6.87156	6.3025	7.10962	6.34355	8.41539	6.24306	6.27178	8.01973	8.05532	6.76542	6.68315	5.86462	6.09688	6.21417	7.66228	7.24553	5.98396	6.80247	8.5829	6.48159	6.46326	5.96382	8.51007	7.57103	7.7259	8.07718	7.71549	5.84917	8.11263	7.82884	6.89869	6.8713	5.72877	5.58325	7.81491	5.90279	6.70137	7.23057	7.43999	7.95748	6.19106
KRCC1	blue	-0.631315	2.2e-05	0.000242	6.18383	6.48806	4.68413	5.57508	4.88027	4.88206	6.22099	5.61629	6.21502	5.76842	5.75757	7.87605	6.81359	6.21143	5.86125	5.31026	5.22699	5.15736	4.71691	5.50815	5.16085	5.11456	7.39663	5.24534	5.27788	5.19185	6.85001	6.67223	6.54983	7.2635	6.79984	5.18575	6.3374	5.93609	4.48742	5.72692	5.47534	5.22568	5.67494	4.78417	5.43787	5.07353	6.50049	6.79323	4.36502
LARP7	blue	-0.832085	1.04e-14	1.7e-12	5.49466	5.85426	4.9578	5.38326	5.20422	4.92594	5.9844	5.09491	5.68191	4.8309	5.37369	6.57209	6.13281	4.91807	5.4043	5.03899	5.16396	5.10009	4.97343	4.53008	4.86178	5.17716	6.49163	5.48803	5.31483	4.88572	6.19027	5.26091	5.51473	6.15765	5.97208	5.37521	6.27935	5.80958	4.73282	5.16271	5.42313	4.86939	5.61544	6.19245	4.73294	5.23742	5.68992	6.28841	5.06319
LDHB	blue	-0.694589	9.06e-13	9.72e-11	7.2938	6.56777	6.93195	7.57386	6.3747	6.9966	7.10301	7.20809	6.27523	5.90439	6.90519	7.37197	7.05023	6.3158	7.17452	6.69597	6.20523	7.2643	6.55647	6.81705	6.74584	6.27557	6.76365	6.9595	6.91788	6.6213	6.81402	6.4333	7.6129	6.25852	7.29205	6.10419	7.36284	7.11713	6.83072	6.98778	6.41596	6.59351	7.14241	6.01832	7.00364	7.26295	6.90086	6.98187	5.87916
LSM3	blue	-0.95665	1.47e-14	2.33e-12	5.64593	6.41082	5.17632	5.54124	5.52299	5.18048	5.83212	5.14744	7.32497	5.70441	5.17723	6.99617	6.76797	5.9822	5.23865	4.86879	5.79229	5.04611	4.9874	5.48877	5.02099	4.89599	7.06354	5.68252	5.53125	5.1899	7.36411	5.63701	5.89262	7.42171	6.71413	5.2127	6.89255	5.58466	4.98093	5.21306	5.37201	5.11068	5.21663	5.37343	5.40607	5.37683	5.74386	7.0361	5.02163
LY96	blue	-0.761585	2.23e-07	4.97e-06	6.75438	7.71068	5.57879	6.2404	5.515	5.33207	7.06738	5.12096	7.66006	6.26103	6.00094	7.15028	7.41649	6.55252	5.68846	5.4953	5.93001	5.27213	5.19533	5.42103	5.11139	5.50771	7.37722	5.97697	6.40345	5.01563	8.01489	5.76553	6.3614	8.23233	7.42043	6.30948	8.58397	6.81401	4.70255	6.03548	5.391	5.20782	6.21939	5.43025	5.4669	5.967	6.32703	7.97745	4.95835
LYRM2	blue	-0.561944	1.94e-06	3.16e-05	6.38044	5.88702	5.16489	5.46682	5.42837	5.65628	4.68941	5.23269	6.56298	5.34264	5.56638	6.70451	6.50335	5.27532	4.9926	5.43582	5.2501	4.75331	5.17695	5.58851	6.01175	4.9632	6.3525	5.26529	5.48812	5.21523	6.22336	5.98783	5.93487	6.47656	5.90352	5.27807	6.56883	6.41392	5.07086	5.67985	5.04296	5.2649	6.28626	5.26539	5.29099	5.30986	6.42178	6.4283	6.48667
MAGOH	blue	-0.747892	1.76e-13	2.25e-11	5.56845	5.96945	5.40466	5.60262	5.3754	5.36105	6.12839	4.90453	6.10401	5.14633	4.9774	6.1715	6.05024	5.00414	4.67847	4.96936	5.15938	4.91809	4.94128	5.05271	5.01165	4.86619	6.36588	5.23234	5.64287	5.08462	6.71673	5.38173	5.45002	6.40697	5.80918	5.24558	5.78078	5.94521	4.38345	5.14174	4.22278	4.81416	5.18289	4.83075	4.76945	5.21013	5.73185	6.39497	4.76841
MITD1	blue	-0.560783	6.55e-08	1.75e-06	6.45672	5.79502	6.25109	5.87327	5.17817	5.27009	6.34046	5.98733	6.39418	5.45979	5.96226	6.32728	6.39106	5.5715	5.4987	5.47593	5.18886	5.2741	5.75769	5.78999	5.47069	5.86488	6.17814	5.99454	5.35623	5.12074	6.51979	6.22584	6.16712	6.30893	6.10319	5.37343	6.47972	6.05731	5.4194	5.9616	5.11626	5.05159	6.52926	5.21421	5.24607	6.06232	5.86447	7.09743	4.97057
MRFAP1L1	blue	-0.604916	5.25e-07	1.01e-05	7.06925	6.67425	6.79622	6.80577	5.5098	6.0582	7.55194	6.14821	7.71738	6.04591	6.65762	6.83934	7.31215	5.88104	5.70602	5.89183	5.83386	5.7228	6.76448	6.49059	6.32492	6.17664	6.83033	6.72618	6.53407	5.33971	7.2098	6.15306	6.56209	7.40079	6.76166	5.6605	7.74296	7.12831	6.32642	6.30746	5.46559	5.93643	7.62186	5.78084	5.51291	6.8288	6.71789	7.43184	6.55201
MRPL22	blue	-0.638225	8.87e-11	5.51e-09	5.66419	6.0621	5.35084	5.29676	5.41933	5.41132	6.29072	4.92393	6.57608	5.23102	5.06203	6.32182	6.46743	5.37684	4.82739	5.15414	5.16723	5.0777	5.20875	5.25732	5.45154	5.11123	6.4662	5.22078	5.60573	4.84069	6.74205	5.87334	5.66217	6.41219	5.63393	4.89553	6.19055	5.92359	4.85142	5.31087	5.2418	4.80022	5.44252	4.70781	5.33701	5.21205	5.31289	6.44347	5.33538
MRPL3	blue	-0.519869	2.25e-07	4.98e-06	6.40772	6.27907	5.71353	5.94005	5.87377	5.5483	6.46544	5.66076	7.26391	5.72673	5.72749	6.90113	6.64414	6.06218	5.33169	5.74687	5.3536	5.65438	5.87908	6.01757	5.70398	5.24176	6.7314	5.66424	5.92562	5.37146	6.44872	6.62073	6.52119	6.48258	6.38706	5.49224	6.93691	6.6489	5.76167	5.78449	5.55597	5.24864	6.3665	5.55012	5.58679	5.83091	6.02495	7.07436	5.97979
MRPL50	blue	-0.573867	1.78e-08	5.71e-07	5.65803	5.59195	5.01262	5.52896	4.99553	4.90069	5.85774	4.9941	5.79331	5.05485	5.48037	5.91563	6.00342	5.15648	5.28644	5.21978	4.95958	4.92475	4.90684	5.26409	4.86255	5.15632	6.00888	5.38247	5.14753	4.67426	5.92709	5.32249	5.64352	5.96838	5.33891	4.71187	6.33318	5.68795	4.83021	5.23425	4.80446	4.79105	5.36971	4.95716	4.9818	5.60101	5.38769	6.12804	4.83478
MRPS18C	blue	-0.942695	1.36e-17	5.78e-15	6.05492	6.6126	5.52652	5.75206	6.20066	5.56471	6.75038	5.26349	7.33708	5.67863	5.62538	7.1301	6.8257	5.95962	5.32552	5.35768	5.72585	5.49624	5.21867	5.35931	5.18464	5.48621	6.94662	6.44141	5.60843	5.07813	6.98385	6.15991	6.69542	7.24374	6.49651	5.7112	6.75042	5.85282	5.2291	5.61336	5.20359	5.40618	5.15312	5.17739	5.43352	5.63136	5.85624	7.07477	5.67209
NAE1	blue	-0.564303	6.94e-09	2.57e-07	6.27811	6.05431	6.14665	6.17155	5.49951	5.59764	6.2985	5.66835	6.50808	5.38326	5.49721	6.35342	6.67583	5.37119	5.50822	5.52128	5.06196	5.31039	5.87808	5.83354	5.52048	5.63591	6.39756	6.14764	5.96685	5.02424	6.29188	6.3017	6.24268	5.97751	6.4753	5.11563	6.99617	6.19164	5.70278	5.78923	5.74525	5.44798	6.78211	5.45342	5.49722	6.20145	6.22118	6.75889	6.13681
NDUFA1	blue	-1.26418	1.76e-36	1.87e-32	7.73701	7.73308	6.90267	7.61337	7.47259	7.50048	7.90709	7.32967	8.42965	7.68586	7.28444	8.46663	8.16756	7.09679	6.86839	6.74707	7.61594	7.35231	6.09536	7.54439	6.51116	6.8737	8.51476	7.55309	7.07822	6.64669	8.86357	7.70868	8.10294	8.63641	8.15991	6.78268	8.07379	7.3647	7.54717	7.13469	6.32992	6.70508	6.8791	7.4626	6.9347	7.19632	7.56325	8.58926	7.02816
NDUFA4	blue	-0.794723	2.91e-12	2.69e-10	7.35311	7.12446	6.54765	6.85367	6.67186	5.8897	7.10253	6.0182	7.44253	7.01321	6.01052	8.03636	7.91983	6.79175	6.76792	5.90816	6.02476	6.00882	6.36001	6.1892	5.57209	6.50533	7.81592	6.21791	6.64265	5.81593	7.8378	7.63744	7.89044	7.86361	7.49104	6.17795	7.74929	7.51245	6.2424	7.00911	6.23029	5.74978	6.89252	6.17652	6.52858	6.9578	6.84536	7.95589	5.52163
NDUFB2	blue	-0.696308	7.94e-11	5.05e-09	7.49185	6.82973	6.67712	6.66664	6.47884	6.00784	7.80146	6.33854	8.35649	6.85865	6.2253	7.79831	7.91785	6.90982	6.10912	6.22852	6.1223	6.32503	6.37637	6.61071	5.99199	5.75012	7.43805	6.2153	6.35414	5.83002	7.57312	7.70168	7.9628	7.64442	7.58184	5.92628	7.43787	7.2626	6.90137	6.65538	6.02468	5.82851	6.89343	6.60706	6.24853	7.6492	6.92911	7.75624	6.63447
NDUFB3	blue	-1.10756	1.74e-19	1.32e-16	6.68455	7.59718	5.94723	6.05887	6.05037	5.71596	6.82438	5.57933	7.95813	6.2788	5.99932	7.68862	7.28131	6.00906	5.44658	5.70375	6.41925	5.77985	5.41081	5.54135	5.68229	6.17563	7.62528	6.56364	6.31212	5.28449	8.0592	6.65593	6.83956	8.04331	7.37963	5.96507	7.66108	6.36843	5.38276	6.0112	5.26516	6.18204	5.768	5.92649	6.13006	6.01021	6.62084	7.90784	6.00187
NDUFS4	blue	-0.81287	1.37e-14	2.21e-12	6.12079	6.23632	5.61869	5.88766	5.71046	5.32858	6.15003	5.27113	7.05663	5.40688	5.62242	6.88858	6.80183	5.20968	5.25012	5.44118	5.46222	5.32611	5.29089	5.57595	5.10409	4.74062	6.77556	5.63575	5.60821	5.37149	7.0386	5.97477	6.31534	6.79298	6.21294	5.1993	6.79141	6.2164	5.21939	5.61648	4.81021	5.36366	5.66024	5.34233	5.31185	5.62035	5.97759	6.84503	5.36544
NDUFS5	blue	-1.15029	7.86e-28	1.67e-24	6.57846	6.38358	6.41787	7.04	6.55943	6.36501	6.92995	6.1642	7.52799	5.94008	6.4432	7.8519	7.6238	6.36933	6.17474	6.01169	6.45815	6.20613	5.72996	6.39289	6.33034	5.86441	7.57154	6.37427	6.47676	5.97485	7.83748	6.58233	7.15183	7.65367	7.28922	5.90757	7.58528	6.75365	6.82682	6.20663	5.7795	6.16085	6.12024	6.37651	6.36593	6.3104	6.68712	7.65625	6.32374
PCMTD1	blue	-0.682614	6.18e-06	8.61e-05	6.12756	6.76938	5.2212	5.88801	4.69976	5.16143	5.31119	5.65422	6.38326	6.1492	6.05503	6.55542	6.48851	6.0642	5.48377	5.39117	5.70722	4.95727	5.4365	5.7808	5.24239	5.67038	6.97908	5.86693	5.85688	4.30148	7.02437	6.64944	5.99182	7.04752	6.07933	5.41526	7.50098	7.02724	5.43878	6.04666	5.99743	5.27705	6.8857	5.26541	5.0782	5.6927	6.0081	7.21009	5.97275
PDCD10	blue	-0.562042	2.92e-07	6.21e-06	5.63449	6.1411	5.23667	5.60536	5.43367	4.92256	5.93518	4.81899	4.94994	4.97933	5.22328	6.33621	6.1774	5.17884	5.56711	5.32506	5.25997	4.88432	4.84529	4.86382	5.16614	5.15949	6.51148	4.95222	5.55837	5.10858	6.77578	5.33407	5.62328	6.46648	5.25636	4.88082	6.64581	6.00196	4.75384	5.85059	4.69776	5.26771	5.10229	5.22058	4.85811	4.97227	5.77008	6.2898	5.18913
PDGFRB	blue	0.523399	1.55e-05	0.000181992	5.03815	4.83613	5.23134	5.00353	4.50389	5.12819	4.59555	5.35014	4.90363	4.55393	5.02695	5.07345	5.05412	4.86825	4.52844	4.97118	4.26869	4.82269	7.06243	4.74893	4.81566	4.61073	4.7992	5.58261	4.69677	5.00439	4.92516	4.8111	4.66717	4.59862	4.93493	4.31506	4.47635	4.9434	4.31535	4.73012	4.75483	5.07758	4.77004	4.69655	4.71044	4.45678	4.91063	4.34667	4.6266
PFDN5	blue	-0.802761	2.49e-15	4.68e-13	7.97549	7.48681	6.78382	7.17525	8.68499	6.85584	8.29792	6.33024	8.95347	6.92738	6.56594	8.43739	8.50549	7.6328	7.2678	6.97266	6.82784	6.78971	6.65899	6.82748	6.48402	7.31203	8.11729	7.09023	6.77217	6.78698	7.94231	7.64959	7.84841	8.37192	8.06601	6.95158	8.92843	7.58857	6.5476	7.06194	6.40869	6.69402	6.72009	6.44302	7.25964	7.06664	7.15059	8.27611	6.42954
PPA1	blue	-0.507201	4.19e-06	6.24e-05	7.35235	6.97429	6.6082	6.05366	5.7678	6.08897	7.30439	7.06955	7.4829	6.46536	7.07527	7.5703	7.43996	6.31224	6.44475	6.83191	6.24021	6.46403	6.07904	6.8792	6.39637	5.60582	7.24391	6.08514	6.76392	5.80147	6.97652	6.91348	6.91405	6.41046	6.7421	6.48654	7.7564	7.54393	6.93101	7.01542	5.73363	5.90002	7.63517	6.72391	5.72544	7.20902	6.8149	7.98382	6.92082
PPIG	blue	-0.754949	6.64e-14	9.28e-12	5.76637	6.1115	5.06702	5.43763	4.98204	5.10167	5.18551	5.06195	5.8092	5.29183	5.07041	6.7462	5.8955	5.40039	5.48175	5.01277	5.07169	5.06579	4.86593	5.09156	5.05702	5.15351	6.12221	5.36907	5.18912	4.57636	6.31291	5.3962	5.79185	6.21993	5.96941	5.12918	6.17128	5.45152	4.63467	5.28978	5.20322	5.35692	5.52013	5.01822	5.13241	5.44821	5.67938	6.26913	5.31386
PPP2R3C	blue	-0.538554	2e-07	4.55e-06	6.99727	6.88335	6.27123	6.23049	6.32661	6.27709	6.25258	6.37859	7.27435	6.00372	6.62701	7.35456	7.0782	7.33096	6.02633	5.96061	6.79708	5.85215	5.77738	6.20636	5.58053	6.87244	7.49204	7.51093	6.87905	5.82368	7.76957	6.97754	7.13719	7.41205	7.33155	6.63594	7.14533	6.8524	5.66666	6.73104	5.4189	5.28255	6.17427	6.04772	5.84824	5.68761	5.85871	7.42745	5.75448
PRDX1	blue	-0.601892	8.49e-10	4.08e-08	7.91343	6.2417	6.93844	7.10746	6.84289	6.5447	7.46036	6.67645	8.31642	6.43862	6.51578	7.22455	7.67987	6.98483	6.6157	6.77912	6.45553	6.96471	6.27896	7.13906	6.50189	6.56526	7.31676	6.61744	6.55549	6.15897	7.01066	7.44731	7.75742	6.66576	7.2469	5.67251	6.7844	7.45012	6.95687	7.03788	6.02328	6.43491	7.0408	6.97711	6.41456	7.38666	7.14587	7.8335	6.46932
PRPF18	blue	-0.572774	3.46e-06	5.29e-05	5.44763	5.67494	4.68067	5.4142	5.04395	5.47332	5.73323	4.91072	5.0713	4.40679	5.45034	5.73045	6.27822	4.92298	4.97877	5.10447	5.212	4.62086	4.52181	4.47383	4.56932	4.97741	6.23582	4.7895	5.06217	4.8758	6.70527	4.46474	5.31627	6.80746	4.77624	4.32183	5.92959	5.96904	4.39989	5.02308	4.51517	4.24108	4.73037	5.04518	4.52927	4.48523	4.94989	6.43894	5.02464
PSMA2	blue	-0.554808	2.12e-07	4.74e-06	5.78217	5.55126	4.87839	5.35903	4.83058	4.99604	5.67854	5.115	5.99806	5.24109	5.00598	6.02717	6.11568	4.76321	5.09147	4.77035	5.02497	4.81099	4.99393	4.95273	4.60167	5.02772	6.28598	4.89659	5.19945	4.68624	6.28384	5.37635	5.68295	6.15398	5.51296	4.72758	5.92228	5.76014	4.91998	5.17178	4.69916	4.58571	5.36508	4.83829	4.73362	4.96382	5.20116	6.22304	4.7253
PSMA4	blue	-0.766376	1.45e-12	1.47e-10	6.0815	6.46702	5.38542	5.60572	5.94639	5.51422	6.24542	5.47595	6.74544	5.35118	5.66984	7.02517	6.8609	5.62547	5.51722	5.50126	5.35268	5.31715	5.22957	5.67876	4.93658	4.66131	7.00201	5.39578	5.62485	5.16791	6.81015	6.1364	6.34322	7.13336	6.50466	5.41478	6.53252	5.86947	4.59784	5.74777	5.34373	5.06823	5.10678	4.83986	5.13798	5.29738	5.56453	6.63964	5.16223
PSMA6	blue	-0.590855	1.09e-09	5.01e-08	7.11672	7.02001	6.27157	6.4064	5.95087	5.96401	6.46052	5.79585	6.71336	6.18512	6.06204	7.44268	7.76894	6.98783	6.81938	5.93184	6.06666	5.9872	6.19114	6.21571	5.8959	6.23357	7.64242	6.15715	6.38225	5.56549	7.48295	6.96484	7.1577	7.79323	7.10861	5.89867	7.15064	7.00261	6.05055	6.42413	5.93203	5.53133	6.47766	5.72964	6.03871	6.22037	6.75297	7.62887	5.49745
PSMC2	blue	-0.598873	1.31e-08	4.36e-07	6.95507	6.45175	6.36945	6.58596	6.07068	5.82877	7.22704	5.96655	7.84219	5.70451	6.21235	7.34822	7.30222	6.26586	5.73046	5.89099	5.59228	5.94024	6.28722	6.13893	5.40354	6.05266	7.08799	6.16142	6.18493	5.52198	7.03545	6.77052	6.92999	6.70367	6.64787	5.65939	6.89693	6.73124	6.20487	6.34431	5.59875	5.38053	6.25577	5.98656	5.78712	6.00637	6.16898	7.18269	6.18357
PSMC6	blue	-0.575166	4.32e-06	6.4e-05	6.29673	6.67057	5.36921	5.77084	5.38425	5.22465	5.53866	4.86231	7.08324	5.27944	5.80934	6.52205	6.71639	6.24255	5.17492	5.51788	5.46236	5.23104	5.16471	5.3706	4.70978	5.30837	6.81914	5.49065	5.85863	4.67155	6.54065	5.95446	6.06233	6.80267	6.3328	5.17621	7.26883	6.13449	5.05541	5.49552	5.13635	4.91512	6.19809	5.17442	5.46905	5.6135	5.93335	6.76009	5.75437
RBX1	blue	-0.500707	2.08e-07	4.68e-06	6.76132	6.17553	6.09021	6.13267	6.19073	5.54352	6.59899	5.71458	6.47201	6.78888	5.70036	7.20252	7.30694	6.38401	6.26284	5.73346	5.91112	5.73217	6.26865	5.96424	5.54055	5.97696	7.29427	5.9915	5.82464	5.78733	7.1714	7.04188	7.00296	7.06229	6.91988	6.01829	7.27318	6.99747	6.27337	6.62824	5.64171	6.48011	6.20957	6.00611	6.49047	5.88113	6.23532	7.41448	5.7066
RIOK2	blue	-0.579678	1.98e-06	3.22e-05	5.90792	5.74967	5.25459	5.68874	4.75562	5.22398	6.06394	5.00596	6.7976	4.81284	5.58073	6.35128	6.50653	4.92581	4.95824	5.14155	4.98052	4.99538	5.08658	5.47358	4.50177	5.07436	6.11546	5.6812	5.48445	4.49827	5.99611	5.68273	5.98004	5.77456	5.5655	4.49776	5.92926	5.7845	4.96424	5.40436	4.4327	5.23427	5.42071	5.16328	4.64295	4.35866	5.81315	6.24521	5.73873
RPL17	blue	-1.13027	3.11e-17	1.22e-14	7.69242	7.28419	7.35385	7.24838	6.99573	6.53615	8.70561	6.09942	8.5412	5.99221	7.1686	8.02611	8.17319	6.66507	6.16996	6.49145	6.49377	6.35202	6.32971	6.98116	6.58785	6.74249	7.97507	6.825	6.66492	6.55137	8.1566	6.85736	7.5222	7.72764	7.8084	6.37631	9.09047	7.68966	6.64087	6.65916	5.67631	6.1743	8.23022	6.46344	6.63232	6.78391	7.40221	8.50391	7.12306
RPL21	blue	-0.985021	1.07e-17	4.74e-15	7.67453	7.35574	6.66632	7.18113	7.48281	6.11308	7.95288	5.93546	8.5133	7.1203	6.60686	7.85429	8.10137	7.58458	6.83447	6.23821	6.36088	6.75635	5.81145	7.03515	6.33173	7.15618	7.94982	6.8131	6.60972	6.18289	8.01487	7.44152	7.74054	8.21614	7.89643	6.62552	8.59285	7.45557	6.8336	7.06533	5.53495	5.55802	7.14869	5.90925	7.25084	7.4655	7.07019	7.84317	6.29412
RPL22	blue	-0.511534	2.65e-08	8.14e-07	7.80163	7.48453	7.55867	8.39487	7.87887	7.30773	7.36865	7.32973	7.82086	6.96265	7.25377	8.5341	8.09892	7.10023	7.68675	7.23463	6.98112	7.50639	6.7484	7.44956	6.99379	7.65121	7.98812	7.52036	7.38757	7.08073	8.40605	7.35379	8.1316	8.18192	8.06575	6.68923	8.34034	7.42544	7.3125	7.24421	6.91325	7.11423	7.41766	7.23091	7.20879	7.63807	7.73195	8.40542	7.14631
RPL23	blue	-1.24826	1.46e-16	4.56e-14	6.42235	6.95016	5.52243	6.56467	6.28682	5.17962	7.24187	5.4481	5.65439	5.92511	5.82925	7.72646	7.51881	6.38387	6.44447	5.51287	5.89161	5.69258	5.43822	5.46487	5.20093	5.98976	7.5217	5.91779	5.83112	5.37682	7.77446	6.03808	7.32514	7.90876	7.48538	5.40299	8.20402	6.73654	5.42982	6.21025	5.17189	5.54062	5.74126	5.86103	6.22873	6.02914	6.70977	8.0358	5.81302
RPL26	blue	-1.36643	9.78e-17	3.46e-14	6.78831	7.13781	5.43816	6.38411	6.14361	5.57938	7.41431	5.21835	8.52638	5.65177	5.91646	7.88046	7.69821	5.91033	5.62951	5.25495	5.69834	5.68092	4.94737	5.56853	5.28934	5.46499	7.65829	6.10852	5.69958	5.12729	7.73179	6.46048	7.16891	7.9435	7.43623	5.44811	8.52059	6.87846	5.27688	5.87996	4.86425	5.29334	5.6918	5.5309	6.03203	6.2323	6.35299	7.93031	5.7093
RPL31	blue	-1.3451	9.52e-15	1.58e-12	7.77326	7.92925	6.14825	7.29454	7.32718	5.87656	7.96861	5.70883	9.49438	6.66918	6.44716	8.526	8.62155	6.95217	5.65361	5.87182	6.37135	5.98919	5.78612	6.02462	5.70951	5.82623	8.3863	6.55614	6.41698	5.47623	8.5482	7.35281	7.95681	8.759	8.21405	6.13619	9.42037	7.73428	5.87007	6.77686	5.57838	5.82695	6.86427	5.93112	6.6226	6.84499	7.20991	8.68517	6.45429
RPL34	blue	-0.544896	3.76e-07	7.65e-06	5.80303	5.83671	5.1628	5.33345	5.10331	5.08059	5.87985	4.8533	6.80252	4.95505	5.22625	6.16589	6.01661	5.04108	4.92345	5.17073	5.07459	4.97339	4.90622	4.99442	4.68812	4.58256	5.93988	5.61933	5.37561	4.67427	5.96019	5.54587	5.77012	6.25566	5.93586	4.72853	6.68591	5.65947	4.52175	5.35102	5.17749	4.98276	5.69187	5.39033	5.11177	5.34478	5.48972	6.20781	4.55769
RPL35	blue	-0.549908	8.46e-09	3.02e-07	8.54555	7.7612	7.96565	8.09797	7.43983	7.3013	8.30534	7.39042	9.16387	7.48205	7.00205	8.53304	8.33782	7.83926	7.0236	7.51833	7.2115	7.02256	7.58652	7.60547	7.16335	7.05099	8.00014	7.28642	7.73112	7.18189	8.34925	8.08232	8.74436	8.22505	8.43557	6.80434	9.02381	8.31812	7.95728	7.71536	7.11479	6.83905	8.43818	7.39244	7.50408	9.14046	8.2831	8.77138	7.68589
RPL39	blue	-0.693164	6.24e-11	4.07e-09	9.05247	9.07283	8.18907	9.04923	8.67296	7.36905	9.36391	7.45173	9.81681	8.65926	7.5419	9.31936	9.473	8.74301	7.59893	7.52622	7.6563	8.03328	7.85566	8.18011	7.32042	7.13517	9.18111	8.03134	8.18724	7.48346	9.04543	9.12839	9.49781	9.22929	9.3994	7.73395	10.0116	9.1438	7.97514	8.67571	7.8628	7.26569	8.81059	7.72718	8.64437	8.71077	8.97268	9.60919	8.22452
RPS17	blue	-0.763105	2.57e-13	3.1e-11	8.91985	9.08556	8.07854	8.58525	8.17198	7.84367	9.11944	7.25541	9.80902	8.22381	7.79231	9.27659	9.31534	8.47311	7.83752	7.56711	7.51662	7.60503	7.71429	8.12477	7.52249	7.73839	9.07967	8.01544	7.78526	7.38096	9.03699	8.88927	9.15227	9.17972	9.14718	7.46634	9.823	9.13641	7.94424	8.36292	7.33134	7.42623	8.51601	7.28245	8.38371	8.84808	8.83275	9.64954	8.23603
RPS24	blue	-1.28208	2.57e-18	1.3e-15	7.73623	8.07679	6.7182	7.64369	7.84802	6.57686	8.55268	6.43907	9.41753	7.01818	7.08417	9.07153	9.03871	6.81829	6.69499	6.35182	6.83636	6.65591	6.2126	6.84593	6.33285	6.80896	9.01121	7.29227	6.87209	6.09416	9.40927	7.32909	8.06018	9.37522	8.61771	6.35087	9.26171	7.96352	6.31414	6.9702	5.73245	7.00566	6.59758	6.22848	6.66679	7.08963	7.71417	9.04095	6.39512
RPS27	blue	-0.704462	1.3e-13	1.68e-11	10.205	10.2265	9.89024	10.7914	10.136	8.63851	10.7419	8.68735	10.8454	9.69907	8.72226	10.7682	10.9052	9.78764	8.81577	9.11354	8.88846	9.00358	9.43464	9.14507	8.3671	8.48937	10.8137	9.66131	9.85874	8.70397	10.7198	10.0871	10.4965	10.6365	10.4842	8.96776	10.9528	10.2991	9.0733	9.77757	8.86022	8.42563	10.1189	9.22532	9.51004	9.58223	10.2922	10.8496	9.35987
RPS27L	blue	-0.790018	1.99e-10	1.14e-08	6.1769	6.38189	5.56821	5.7387	5.92967	5.28344	6.53276	5.3444	7.68167	5.50767	5.45241	7.25246	7.1937	5.5595	5.2749	5.21774	5.68942	5.28945	5.37555	5.76371	5.20747	5.17332	7.043	5.73151	5.90215	5.12852	7.11261	6.16138	6.36573	7.34911	6.14971	5.28977	7.37257	6.44013	5.33936	5.6638	5.43256	5.40885	5.36901	5.19061	5.34143	5.54589	6.08933	7.57709	5.46033
RPS3A	blue	-0.818802	2.16e-09	9e-08	7.9469	8.12841	6.71249	7.63388	7.18472	6.57906	8.12914	5.8474	7.61907	6.86116	6.99427	8.18899	8.36527	7.59657	7.3053	6.47583	6.32936	6.47463	6.59089	6.80301	6.19489	7.10677	7.72367	6.48797	6.7483	6.05089	7.91342	8.11991	8.2333	7.84539	8.36599	6.57495	9.13584	8.3522	6.83383	7.336	6.3188	6.00884	7.60946	6.29572	7.11677	7.61648	7.47349	8.64149	6.20321
S100A12	blue	-0.68855	2.86e-07	6.11e-06	6.50078	7.77408	6.37764	6.58355	6.20471	6.2961	7.35309	5.91286	6.21846	6.84628	5.1067	8.27946	7.22926	7.72259	6.69967	5.00964	7.07084	7.31624	5.16289	6.18483	5.35151	6.45804	8.0203	7.22617	5.05798	5.6407	8.50778	6.93448	7.70769	8.26882	7.93986	6.8141	7.02064	7.81373	5.73053	6.81345	5.32693	7.62987	5.44613	6.12718	7.0812	6.3482	6.39437	9.20648	5.96168
S100A8	blue	-0.889019	9.88e-16	2.29e-13	9.24592	10.7951	8.52071	9.40008	8.81647	8.22298	9.81904	7.91547	10.4564	9.23697	8.56917	11.0828	10.5699	9.33021	7.92195	7.91784	9.44743	8.52888	7.74906	8.20758	7.61001	8.03076	10.7874	9.47942	8.82227	7.7461	10.8556	9.47249	9.59335	11.0464	10.3311	8.89002	10.9714	9.8744	7.50314	8.87397	8.09653	8.23922	8.17915	8.25434	8.57261	8.11541	8.77191	10.4542	8.00351
SH2D1A	blue	-0.597467	4.43e-05	0.000435863	6.43005	6.04073	6.02082	5.95269	4.88587	5.19889	6.51493	5.38546	6.97789	5.54654	6.02948	6.70238	7.25768	6.47046	5.86972	5.38393	5.32173	5.08198	6.30848	6.08742	5.91403	5.13835	6.82876	5.79016	5.80143	4.65659	6.54134	5.86057	6.43494	6.99121	6.56737	4.77533	7.17454	6.57994	5.5528	5.64572	4.63481	5.1152	6.99445	5.34565	5.59062	6.65277	6.48828	7.47876	6.87349
SLU7	blue	-0.7978	4.37e-11	3.04e-09	5.79232	6.71412	5.19724	5.57801	5.32087	5.49724	5.71441	5.41968	6.8563	5.65254	5.92122	6.82126	6.11966	5.27981	5.22665	5.34072	5.50624	5.31713	5.03022	5.89795	4.84542	5.47157	6.8171	5.87838	5.63013	5.00468	7.08675	5.53656	5.76762	6.79064	6.12197	5.66261	7.03356	5.91106	4.95108	5.64413	4.93616	5.59185	4.95662	5.09703	5.28933	5.1758	5.75701	7.2052	5.57304
SNHG5	blue	-0.582993	1.06e-06	1.86e-05	6.87012	6.63002	7.33954	7.34376	6.58227	6.11344	7.32627	7.44102	6.88057	5.72155	5.92968	8.09139	7.35598	6.33116	6.7513	5.28813	5.6587	6.15807	6.30765	7.551	6.7347	6.2403	6.22321	7.14161	6.21707	6.72834	7.67785	6.52612	8.21929	8.02787	7.86112	5.43234	8.34551	5.819	6.58993	6.15288	5.62988	5.96297	7.39583	6.27441	6.52559	7.70179	7.98322	8.44128	6.00099
SNRPB2	blue	-0.617322	1.62e-11	1.3e-09	6.85476	6.71575	6.47491	6.62487	5.78875	6.04155	7.13617	6.40355	7.52298	6.10016	6.61646	6.99625	7.35941	6.18923	6.02742	6.20192	6.15464	6.05966	6.18818	6.18151	5.69515	5.97868	6.95532	6.45044	6.26589	5.7729	7.05738	6.6289	6.60904	6.88434	6.90764	5.79791	7.29845	6.88469	6.3253	6.20101	5.72856	5.86127	6.94881	6.1918	5.85167	6.44036	6.58684	7.55204	6.25407
SNRPG	blue	-0.935783	1.08e-15	2.41e-13	6.78206	6.97413	6.18869	6.41757	6.51764	5.96603	6.75754	6.08387	8.36758	6.51396	6.01289	7.83108	7.57781	6.3569	5.7636	5.95546	6.20529	5.97837	6.0476	6.2014	5.69041	5.5881	7.74087	6.27718	6.33635	5.53384	7.86898	6.9362	7.48525	7.87728	7.17185	5.76861	7.92256	6.88021	6.12278	6.31962	5.95349	5.38118	6.49151	5.89251	5.99235	6.6308	6.58163	8.04703	6.03215
SPAG7	blue	-0.550533	1.63e-05	0.000190334	5.68749	5.5616	4.89355	4.63164	5.86753	5.42661	6.50523	4.34542	6.92399	5.68003	4.84187	5.84398	5.91069	6.0643	5.01841	5.12915	5.64843	5.75452	5.01246	5.52472	5.42241	4.97659	5.66612	5.57486	4.86926	5.74591	5.90884	5.28814	5.61369	5.60232	6.26049	5.05544	6.58908	6.12596	5.47619	5.16469	5.24459	4.73881	4.65478	6.33637	5.03686	6.85123	4.93769	6.01397	5.53199
SSB	blue	-0.703048	4e-12	3.58e-10	6.22874	6.05988	5.5916	5.75197	5.07701	5.7453	6.35597	5.91057	6.90219	5.23529	5.86084	6.80864	6.71381	5.90716	5.40985	5.30335	5.41342	5.43811	5.34179	5.89833	5.42684	5.71993	6.56971	5.49163	5.61421	4.84014	6.6527	6.08674	6.36119	6.47613	6.27341	5.07996	6.43506	5.86512	5.49055	5.35146	5.48815	5.51951	6.1661	5.33718	5.23568	5.90794	5.83021	6.60683	5.49163
SYT11	blue	0.542637	2.63e-07	5.69e-06	6.96596	5.5503	6.75851	5.68581	5.12066	7.04383	6.55182	5.96397	6.63834	5.61066	6.68757	5.56209	6.19727	5.86855	6.00333	6.35012	6.49447	5.24111	8.2042	6.7094	5.91982	6.01736	6.04504	6.35659	6.5008	6.02472	5.36059	6.08922	5.79963	6.30211	5.95791	4.74011	5.49813	5.38495	6.2046	6.27213	5.19628	5.68622	7.27667	6.98452	5.51673	6.51698	6.93807	5.78354	6.45136
TAX1BP1	blue	-0.515975	4.84e-06	7.01e-05	7.38811	7.40678	6.34499	6.71784	6.30328	6.13165	7.45943	5.96484	7.79067	6.06959	6.50706	7.17931	7.65535	7.06098	5.65539	6.08573	6.32824	6.02356	6.0221	6.37698	5.68779	6.09961	7.77858	6.70364	6.52568	5.6758	7.68749	7.23321	6.84147	7.60993	6.94027	6.48399	7.81854	7.45508	6.16803	6.76294	6.11533	5.92721	6.88754	5.93876	6.29074	6.47477	7.00235	7.5338	6.76476
TMCO1	blue	-0.534987	0.000223462	0.00169297	6.99655	6.99631	5.78547	6.08673	5.78671	5.44045	7.22811	5.23668	7.9839	6.00124	5.88458	7.15619	7.33231	6.35181	5.11581	5.28004	5.65864	5.34567	5.71665	5.86831	5.16132	5.50311	6.97632	5.94846	5.78514	5.11954	7.30367	7.06695	6.89713	7.46467	7.00467	5.56908	7.59569	6.94759	5.69825	6.19335	5.57922	5.04822	6.83839	5.33941	5.51194	6.88083	6.52385	7.73123	5.77482
TMEM30A	blue	-0.522777	6.06e-06	8.47e-05	6.00523	6.33431	4.93767	5.3349	5.52369	5.25126	5.44747	4.97152	5.68927	5.24016	5.04868	5.59457	5.75042	5.50586	5.37279	5.05452	4.91019	5.11309	5.33381	5.0745	5.03773	5.19964	5.41896	5.59512	4.97239	4.57186	6.36563	5.13912	5.73019	6.66524	6.04634	4.95761	6.35955	6.07656	4.25989	5.64067	5.18473	4.45316	5.68247	4.92632	4.88455	5.36414	5.67027	5.6353	5.75755
TOMM7	blue	-1.10494	2.73e-20	2.42e-17	8.2821	8.56852	7.29033	8.35516	8.15745	7.23191	7.14288	6.86853	9.47061	7.9366	6.9473	9.32295	9.0074	7.57439	7.17354	7.02723	7.24246	7.3731	7.23207	7.44021	6.85411	7.23004	8.87179	7.46285	7.24216	6.60353	8.99306	8.12353	8.60364	9.16516	8.62064	6.96581	9.29722	8.0749	7.48797	7.58366	6.82675	6.85161	7.66715	6.73542	7.67792	8.32755	8.28344	9.38375	7.41878
TRIP4	blue	-0.550361	9.2e-08	2.32e-06	6.45964	6.3592	5.71359	5.4658	5.8419	6.03832	5.05537	5.40404	6.2823	5.17929	5.36845	6.26301	6.37973	5.34889	4.73825	5.47326	5.47604	4.96006	5.20033	5.73208	5.37115	5.77968	6.39721	6.51746	5.70133	4.97831	6.7834	6.03577	6.3588	6.10586	5.76893	5.12232	5.85031	5.88283	5.24934	5.53678	4.18959	5.45922	5.71346	5.27559	5.32161	5.25329	5.54658	6.40595	5.43891
TXN	blue	-0.877382	1.85e-15	3.78e-13	6.87237	7.78412	6.2911	7.03604	7.013	6.05387	7.68465	6.36398	7.70943	7.09628	6.34563	8.02856	8.09428	7.22363	6.35909	5.95589	7.4932	6.50454	5.92412	6.35951	5.7542	6.74265	8.25624	7.31225	6.75331	5.65198	8.54191	7.88162	7.28626	8.83814	7.93958	7.13321	7.80349	7.47002	6.03536	6.84448	5.94053	6.4547	6.069	5.71109	6.83491	6.155	6.64287	8.33775	6.10096
TXNDC17	blue	-0.778851	3.51e-15	6.32e-13	6.648	6.76862	5.64085	6.31276	6.07961	5.86264	6.22668	6.05166	6.76983	6.46106	5.81267	7.08413	7.08127	6.31575	6.12692	5.90271	6.21394	5.79419	5.53486	5.80725	4.86478	6.21593	7.18991	6.46267	6.00796	5.5181	7.35574	6.87761	7.00505	7.4565	6.99843	6.08493	7.15701	6.74762	5.59664	6.13242	5.60146	5.58101	5.8025	5.71928	5.87401	6.29257	5.90601	7.47804	4.96956
UCHL3	blue	-0.667566	6.22e-13	6.96e-11	5.64602	5.58591	5.44698	5.48476	5.46416	5.08099	5.77681	5.33505	6.56443	5.32343	5.32709	6.25675	6.45848	5.47772	5.08509	5.4258	5.2094	5.52192	5.03589	5.05986	5.51745	4.64872	6.36814	5.18534	5.24481	5.25495	6.31988	5.80892	5.88211	6.01837	5.65579	4.72898	6.49546	5.82016	4.88487	5.22881	5.23753	4.68338	5.27342	4.99235	4.62381	5.19843	5.40325	6.18798	5.29028
UPF3B	blue	-0.52399	4.25e-07	8.5e-06	5.77639	5.54688	5.88593	5.66138	5.22417	5.2714	6.2898	5.41153	6.33849	5.45875	5.49524	5.79474	5.98477	4.73548	5.14967	5.58861	4.97152	5.47914	5.24994	5.2281	5.42595	5.31942	6.36349	5.39959	4.9689	4.88864	5.99061	4.93719	5.86136	6.24209	5.13025	4.9143	6.17787	5.47205	4.71793	5.53577	5.097	5.07147	6.01116	4.79289	4.83912	5.60175	5.41733	6.22827	5.53553
UQCRH	blue	-0.887104	9.37e-23	1.11e-19	7.47702	6.79002	6.87082	7.12052	7.1486	6.97163	6.25624	6.7578	8.14771	6.66644	6.74255	7.93244	7.93449	6.92048	6.76073	6.70882	6.70881	7.02178	6.26847	7.04632	6.59963	6.74004	7.82215	6.94444	6.77908	6.4859	7.87502	7.42701	7.86095	8.02725	7.66998	6.50027	7.9074	7.34885	6.88622	7.01721	6.20152	6.76592	6.90272	6.85437	6.87409	7.05111	7.03699	7.97595	7.14756
UQCRQ	blue	-0.848233	1.56e-14	2.44e-12	7.16362	6.9359	6.54406	6.66549	6.46991	5.86222	6.69564	5.92174	7.99775	6.52195	5.66911	7.45364	7.51618	6.79635	5.62822	5.99755	6.08542	5.92553	5.7739	6.28148	5.29072	5.52717	7.48229	6.10984	6.25994	5.53597	7.54568	7.12993	7.49896	7.71887	7.26264	5.8849	7.42872	7.1044	6.11366	6.37217	5.62233	5.42784	6.53089	6.14294	6.12516	6.80738	6.51563	7.65285	6.05916
WDR61	blue	-0.60273	7.26e-05	0.000659921	7.12863	5.7452	5.54879	5.66376	4.59224	5.56126	7.17124	5.04428	7.02973	5.10769	5.34746	6.24751	7.4501	6.01818	5.42556	6.0053	6.04971	5.23313	4.98948	5.75734	5.80525	5.01784	6.4464	5.45988	4.97272	4.90185	6.85723	7.07212	6.68948	6.4011	6.34477	4.29426	7.31425	6.74575	6.05559	5.93806	5.69139	5.24194	6.11076	7.02087	4.80243	7.01797	6.22883	7.33842	5.80304
ZC3H15	blue	-0.625284	6.49e-06	8.96e-05	5.74437	5.91325	5.12448	5.40553	5.28226	4.97007	5.57349	4.73901	4.87023	4.76684	5.11986	6.05489	6.04926	5.80922	5.53582	4.89068	4.67542	5.00754	4.91262	4.85486	4.30781	5.18447	6.42822	5.04529	5.01705	4.30618	6.27916	5.68418	5.70765	6.42819	5.89641	4.81663	6.59457	5.71735	5.03036	5.22436	4.7814	4.86937	5.76185	5.18203	5.21569	5.1971	5.67532	6.85253	4.75938
ZCCHC7	blue	-0.628906	9.38e-12	7.85e-10	6.16041	6.09183	5.718	6.47087	4.89119	5.51562	6.73163	5.62863	6.5944	5.32767	5.8778	6.05769	6.84539	5.74246	5.82999	5.63487	5.72336	5.36358	5.9191	6.01678	5.86945	6.13767	6.09807	6.23842	6.20797	5.13221	6.43108	6.04121	6.30906	6.22056	6.3536	6.14675	6.63875	6.0497	5.37815	6.17642	6.07817	5.19018	6.75832	5.38912	5.06538	6.6253	6.38363	6.63217	5.65673
ABHD10	brown	-0.554508	5.3e-05	0.000509663	6.39145	5.82249	5.05966	5.74202	5.09596	4.77779	6.55981	4.86313	6.81161	4.60655	5.08287	5.90018	6.30187	4.61557	4.51524	4.57968	5.30639	4.67968	4.85197	4.36569	5.18276	4.8071	5.52379	4.95858	5.54266	5.0417	6.52685	6.06419	6.03929	5.58321	5.77957	4.65579	6.17325	5.9916	5.09279	4.99507	4.41716	4.99452	6.40031	4.59808	4.67609	6.66341	5.70476	5.79579	4.81946
ARPC5L	brown	-0.582247	8.72e-07	1.58e-05	6.01496	4.79364	6.17744	6.17835	5.40377	5.87993	6.19687	6.76485	7.47944	6.79848	5.83682	7.06088	5.9223	5.99541	5.90096	6.43681	5.84538	5.64177	7.48819	6.41954	6.88313	5.5846	6.22017	6.15071	5.91509	5.73439	6.47208	7.02498	6.51517	6.51449	6.84293	4.58953	6.18522	6.26597	6.39607	6.53182	5.18478	5.89635	6.68068	6.02132	6.86286	6.63599	7.24811	7.00319	5.35207
CCDC58	brown	-0.532512	9.28e-08	2.34e-06	5.39201	4.88104	5.56287	5.28122	5.18546	5.59171	5.17296	5.57714	4.76201	4.41462	5.25991	5.50512	5.93252	5.00469	5.22167	4.9789	4.83658	5.04239	5.36515	4.71326	4.73444	5.00283	5.98917	5.4598	5.767	4.92126	6.37622	6.14343	5.59771	5.39352	5.10672	5.05114	6.23049	4.49961	4.9242	5.58203	4.5426	4.92499	5.52124	4.96079	4.81607	4.61989	5.26533	5.61979	4.94596
CD3G	brown	-0.533438	2.5e-06	3.95e-05	6.86253	5.9487	6.95639	6.97376	5.47702	6.35934	6.19057	6.15673	6.82338	6.53098	5.80951	7.37976	6.85266	5.41445	5.57148	6.3383	5.45003	5.43518	7.37024	6.14876	6.91777	5.75202	6.45341	5.68354	6.11011	5.75623	5.81551	6.97336	6.33727	6.09174	6.33272	4.89563	6.7213	5.47189	6.46061	6.44969	5.26326	6.22267	7.2078	5.87903	6.57284	6.05906	6.97326	6.78478	6.43035
CISD1	brown	-0.585747	1.02e-09	4.75e-08	6.80366	5.88041	5.67336	6.44088	6.18202	5.59667	5.84108	6.70683	7.11827	6.5908	6.34797	7.25452	6.64872	5.96356	6.09872	6.05152	6.05431	5.96827	5.66892	6.79593	6.30485	6.06413	6.75407	6.1857	6.37761	5.76645	6.14555	6.05631	6.77161	6.77372	6.92961	5.49128	6.96969	6.736	5.51001	6.43979	5.1614	5.89222	6.38073	6.03879	6.36272	6.47178	6.69773	7.35507	5.47626
COX6C	brown	-0.700109	2.39e-10	1.34e-08	7.54055	7.20002	6.89848	7.16451	6.83312	6.97323	6.74808	6.57017	8.62282	6.89077	6.68042	8.61408	8.15654	6.88068	6.63626	6.73142	6.86079	6.57068	6.50768	6.65263	6.21136	6.4114	8.26033	6.60154	6.77532	6.26727	8.5431	7.4715	7.75453	8.52463	7.77239	6.45323	8.52729	7.23311	6.90712	6.64977	6.34929	6.87345	6.63602	6.66416	6.64682	7.37658	7.05231	8.68295	6.36966
ILF2	brown	-0.688975	6.55e-11	4.24e-09	7.8322	6.46612	7.34803	7.0913	6.33488	7.24138	7.14981	7.69682	8.53656	5.56919	6.91682	7.49598	7.82443	6.36686	6.45012	7.12649	6.29486	7.32616	7.27381	6.97819	7.57437	6.47092	7.29162	6.2112	6.5046	6.01066	7.18533	7.21927	7.14334	6.27484	7.00579	5.74278	6.55535	7.77563	7.33634	7.42746	6.64192	6.47229	7.48146	6.73975	6.29365	6.78053	7.21749	8.23332	7.12635
INPP4B	brown	-0.732681	1.33e-07	3.21e-06	6.47959	5.43949	6.17093	5.8341	5.01952	5.38744	6.45676	6.23029	4.90422	4.93874	5.66952	6.38583	6.03408	5.61313	5.25544	5.70424	4.8457	5.04037	6.26185	5.77802	5.53926	4.99737	5.44122	5.62382	6.18483	5.32147	5.66045	5.22921	5.70148	5.46541	6.27422	5.44091	6.06808	5.86147	5.44265	5.62235	4.96105	5.59048	5.86521	4.97081	5.28179	5.83246	6.26588	6.41578	4.6124
MRPL1	brown	-0.567312	2.2e-08	6.86e-07	5.5474	5.32755	4.8482	5.12322	5.31723	4.82735	5.46071	4.98878	4.94022	5.1406	5.44814	6.0863	5.60199	5.1321	5.23332	5.09793	4.93885	4.92215	5.00206	5.64018	4.88372	5.20123	6.07797	5.28511	5.05257	4.67034	5.94225	4.95043	5.52221	6.11112	5.15153	4.57804	6.20104	5.37151	4.48076	5.08091	4.50431	4.83743	5.38289	4.91339	4.9923	4.57742	5.02281	6.36755	4.9522
NDUFAF2	brown	-0.980208	6.45e-15	1.09e-12	5.62668	5.43277	5.47093	5.34619	5.29752	5.4538	5.96523	5.3085	6.65665	5.52643	4.86881	6.56213	6.59718	4.69514	5.15997	5.95651	5.50137	5.61221	5.36854	5.4931	6.26608	4.84531	6.47505	5.26994	5.26045	4.98824	6.64484	6.01804	5.76353	6.24521	5.94296	4.70788	6.89918	5.58952	5.92108	5.58167	4.65413	5.89256	5.66395	5.35806	4.39365	5.62801	5.25031	6.56834	5.20948
NIP7	brown	-0.590679	8.79e-05	0.000770013	6.16289	5.99531	5.46529	5.45484	4.143	5.54877	7.2334	5.766	6.58912	5.87541	6.07704	5.5273	5.53484	6.16404	4.74107	5.87258	5.33683	4.86079	6.7267	5.69376	5.18197	4.70726	5.73016	5.5682	6.38928	4.62462	6.11311	6.839	6.38436	5.67674	6.10752	4.51941	7.07154	6.95646	5.87675	5.98797	5.50559	5.31286	6.7244	6.06896	4.49018	6.78749	7.02209	6.14663	6.66963
PAK1IP1	brown	-0.659561	4.9e-11	3.27e-09	6.02801	5.41922	5.64619	5.92498	5.12875	5.5843	6.18692	5.70395	6.66859	5.12672	5.7608	6.91136	6.4429	5.95107	5.2821	5.24792	5.28152	5.79472	5.54343	5.22092	5.648	5.08027	6.28734	5.62785	5.9278	5.55166	5.97335	6.20243	6.09286	6.04627	5.44198	5.12877	5.57117	5.73105	5.46182	5.31596	6.02416	5.47959	6.04186	5.40841	5.71737	5.49871	6.21035	6.48502	4.55395
PHF14	brown	-0.764345	2.63e-11	1.94e-09	6.41696	5.29583	5.16901	6.49903	4.67307	5.8015	6.56199	5.34219	5.77378	5.21239	5.71591	5.11193	5.95978	5.37724	5.23121	4.81766	4.46057	4.51729	6.12293	6.28966	5.26555	5.35222	5.48274	5.95237	5.82214	5.02282	5.70684	6.47351	5.81749	5.23314	4.87245	5.06783	6.35928	5.83703	5.00377	5.10788	5.49753	5.09189	6.59454	4.83629	5.0661	5.31417	5.61706	5.66172	5.14305
PRDX4	brown	-0.58466	4.58e-07	9.01e-06	5.92752	5.27804	5.82452	5.63104	5.63886	5.5324	6.56588	5.18899	6.9202	5.9923	5.24784	6.56031	6.50758	5.35265	6.00614	5.38265	5.0894	5.51779	5.4109	5.74083	6.09549	5.77428	6.30641	5.27362	5.84715	5.44485	6.11238	6.6014	6.86905	6.25639	6.53932	4.83302	5.91958	6.88292	6.15064	5.79898	5.09164	5.11453	6.06331	5.72554	5.63829	7.0411	5.16801	6.64	5.27106
SETMAR	brown	-0.709043	1.79e-08	5.73e-07	5.71833	5.95463	5.21252	5.16191	4.71693	4.54305	6.74012	5.00478	6.76228	5.19991	5.20855	6.28033	5.90403	4.55149	5.41115	5.38866	5.01871	4.89492	5.34139	5.44274	4.48659	4.37323	6.17725	5.68927	4.97154	4.08559	5.94704	5.63734	5.09772	6.54851	4.80319	5.94728	6.55662	6.01929	5.12107	5.58892	4.05866	5.0653	5.93164	5.75721	5.0786	6.08627	5.1933	6.39037	5.79305
TFAM	brown	-0.520192	1.45e-05	0.000172346	6.75157	5.83067	5.72296	5.76615	5.6454	5.46585	5.97004	6.06707	6.77353	6.22687	5.68928	5.47319	5.49062	6.13913	5.29017	5.62824	5.46168	5.04234	5.22916	5.15955	5.26225	5.52653	6.18164	5.86447	6.12572	5.10872	6.21125	5.88069	5.65962	6.2482	6.35061	5.17494	7.00406	6.9188	5.85332	6.03271	5.63564	5.40751	7.00952	5.88876	5.13884	6.42204	6.07295	6.35261	6.45834
TSPAN13	brown	-0.539328	9.26e-05	0.000803239	5.16683	6.07252	5.73325	6.09203	5.22643	5.19888	6.16306	5.83072	7.14934	5.06012	5.48498	5.73818	5.43923	4.77419	4.86672	5.40721	5.66901	4.85382	5.42353	5.50071	6.46335	5.64623	5.37348	5.56467	5.90669	4.96841	5.42045	5.48351	5.6279	4.64258	5.426	5.27728	7.08512	5.93769	5.3725	4.68083	6.78859	5.09235	7.07334	5.51071	4.89895	6.31662	6.63706	6.25815	6.04189
ABHD2	green	0.506707	0.000386337	0.00267441	4.78971	6.696	5.11264	4.74567	5.35654	5.74691	5.89228	5.35634	4.13399	5.72485	5.3865	4.72787	4.68404	5.79738	5.69964	5.09076	6.28217	4.33694	4.94821	4.49865	4.884	5.68489	5.00482	6.15874	5.10311	6.50109	5.72072	4.6637	3.85837	5.09197	4.88239	7.25542	5.99386	4.68339	5.17344	4.93758	5.27311	5.62005	4.29302	5.14567	6.47689	4.60483	4.97433	4.47089	6.12881
APLP2	green	0.642197	7.93e-10	3.87e-08	5.70269	6.02735	5.96092	5.25682	5.81619	6.2117	6.25493	5.82054	5.74099	5.95532	5.63099	5.40866	5.47435	6.60331	6.28991	6.70977	6.46922	6.72415	5.03542	5.83309	6.42568	6.12034	5.24645	6.12166	6.1916	6.21733	4.96215	5.51644	5.6336	5.85638	5.61206	6.73721	5.89687	5.77808	5.74365	6.09723	6.33824	6.65826	5.25331	6.16588	6.40812	5.35256	5.97305	4.89286	6.19174
ATG16L2	green	0.619282	1.64e-08	5.31e-07	5.43628	7.33484	5.65078	5.76588	6.68125	6.85887	6.15831	5.86529	4.82781	5.69856	5.92895	5.49926	5.27943	5.71517	6.49413	6.22262	6.05791	6.36361	5.18219	5.15024	6.29102	6.31078	5.17007	6.31831	5.95989	6.97674	4.98554	5.17544	5.82062	5.54912	6.535	7.00234	5.60846	5.61442	5.50998	5.5565	7.42331	6.01255	5.35388	5.48163	6.4127	6.36768	5.31326	4.99003	5.31418
ATG2A	green	0.602715	2.7e-08	8.24e-07	4.9973	6.67824	5.84165	5.67141	6.17234	6.53978	4.71808	5.87362	4.74119	5.63078	5.80169	5.24091	5.1735	5.9064	5.97087	6.43403	5.76929	5.66429	4.9992	5.71228	5.27554	6.40391	5.66257	6.50807	5.68911	7.28905	5.59953	4.60928	4.93381	5.80143	5.17046	7.06474	5.98417	5.43042	5.66243	5.71406	6.15469	5.56066	5.1446	5.28982	6.5578	5.95259	5.59994	5.41964	6.55612
CREB5	green	0.631695	7.23e-07	1.35e-05	6.19686	7.77003	7.32832	6.11504	5.79233	6.88468	4.83413	7.45881	5.61083	6.07416	6.97698	6.57529	5.93822	6.35516	6.66697	6.58153	8.15971	8.21424	5.87514	6.29323	6.57039	7.19879	6.28167	7.77345	6.57155	7.30419	6.9967	6.67409	7.04505	7.48123	6.31158	7.13227	5.7655	6.61991	5.7048	6.69758	6.35867	7.79828	7.06246	6.11516	6.86819	5.46084	6.46213	6.76996	6.59136
DGAT2	green	0.552628	0.00377444	0.0173174	5.14015	6.25188	5.35332	6.44352	3.97789	5.67358	4.12666	6.08291	4.01594	5.55172	4.67311	4.96464	2.96945	5.19202	5.14738	5.58452	6.5065	5.97341	5.30253	5.35652	4.46516	4.84884	4.27271	6.21982	6.01079	5.35198	6.23326	4.33781	4.83173	5.79331	3.81058	6.7502	6.09897	5.5186	3.56146	4.92175	3.82234	5.93637	5.44378	5.374	4.20058	3.26097	4.4688	5.00977	4.5744
EP300	green	0.560184	1.36e-07	3.27e-06	5.70591	6.11791	6.09918	6.14036	6.45483	6.26032	5.70212	7.06722	5.21602	6.08614	6.06894	5.93131	5.50339	5.35283	5.89671	6.01712	6.48222	7.00126	6.10751	5.84125	5.91078	6.09411	5.67374	6.83119	6.49144	6.74333	5.76235	5.35321	4.66908	4.82711	4.909	6.13544	5.6238	5.43184	5.1303	5.91247	6.5469	6.60128	5.33508	5.6678	6.73624	4.73095	6.36234	5.87989	6.30354
FES	green	0.658534	1.92e-11	1.49e-09	6.27803	7.54459	6.08906	5.95545	6.148	6.48614	6.82585	6.29229	5.96375	6.30711	6.86525	5.62458	6.13409	6.65575	6.93026	6.58252	7.15328	6.37039	5.18259	6.12401	5.63507	6.855	5.72474	6.48297	5.51722	7.08682	6.16388	5.43635	5.71332	5.1878	5.88406	7.18754	6.69835	5.31983	7.01996	5.25523	6.56393	6.59413	5.97516	7.49027	5.96514	6.18215	6.17739	5.45237	6.28073
FLII	green	0.501097	5.17e-06	7.35e-05	5.07253	5.92889	5.86898	5.58034	7.06054	6.43488	6.99056	6.47791	5.2934	5.72157	5.5959	6.28041	5.69487	6.59228	6.22594	6.13894	6.54596	6.07383	5.47236	4.93894	6.15087	6.26216	5.484	6.20917	5.96164	6.83137	5.40922	5.31228	5.60415	5.12651	6.12658	6.9075	5.36027	5.84488	6.16298	5.19814	6.57028	6.66562	4.79886	6.77415	6.69996	5.27391	5.19194	4.67126	5.78132
GAB2	green	0.547584	3.83e-06	5.79e-05	6.11409	7.43343	6.21857	6.4578	5.869	6.82126	4.8943	6.74183	4.88311	6.16163	6.95336	5.70673	5.03311	6.46083	6.85792	6.38251	7.20089	6.29692	5.22345	5.91822	6.03029	7.11245	5.78976	7.05114	6.95671	6.87194	5.80636	5.74078	4.69948	6.40422	6.32484	7.44002	6.14307	5.96239	5.62365	6.30884	7.06879	6.79765	5.95256	6.75214	6.76472	5.43901	6.08207	5.48399	6.41548
GPR108	green	0.549416	1.55e-08	5.05e-07	5.68647	6.0724	5.86459	4.73217	5.84471	5.47278	6.34789	5.74985	4.58242	5.76973	5.53844	5.69822	5.16022	5.56444	6.05932	5.28897	6.04499	6.17134	5.50447	6.31852	5.54429	5.80353	5.39174	5.62353	5.22264	6.23658	5.9845	5.31737	5.53845	5.5101	6.50808	6.23815	5.21195	5.05101	5.94403	5.38862	5.97512	6.1098	4.88437	6.4534	5.56845	5.15829	5.0817	4.96222	5.56592
ITGAM	green	0.792188	6.38e-16	1.64e-13	7.01552	7.94742	6.53876	6.71802	6.33356	6.5417	7.27517	7.4485	6.56263	7.8105	6.55595	6.03979	5.88154	6.42743	7.01955	6.82609	7.52784	7.52971	6.7931	6.94645	6.70592	7.36843	6.41067	7.23555	7.34914	7.06806	5.88749	5.98703	5.7299	6.39534	6.45544	7.52941	6.77087	6.44243	6.43447	6.77801	7.04613	7.58734	6.35118	6.56898	7.00577	5.31089	6.79474	6.12981	6.59544
ITGAX	green	0.800315	9.02e-10	4.28e-08	5.59753	7.09616	6.18693	6.9884	6.21497	6.94914	5.836	6.46779	6.28941	6.37076	6.13004	5.79589	5.30413	5.73205	5.96948	7.27254	7.47826	8.17051	5.3941	6.80166	5.13696	6.11038	6.22567	7.60419	6.62158	7.1066	6.08774	5.57028	6.51562	5.70146	4.81799	5.39897	5.25559	5.90636	5.67048	6.02715	4.53131	6.75823	5.57612	5.76627	6.39297	4.8831	6.31653	5.859	6.37419
MEGF9	green	1.00161	5.53e-11	3.65e-09	4.83894	6.75872	4.9909	4.65676	4.95639	5.39493	5.33353	6.38934	4.49676	6.00187	5.06807	5.58538	4.83627	5.48074	4.68183	5.03779	6.0103	6.59073	4.55319	5.27231	4.57431	5.94517	5.40235	6.33329	5.61168	5.39252	5.13364	6.06826	5.41184	5.65668	5.35902	6.18514	4.35072	4.8196	4.38946	4.91134	5.24616	5.53443	5.4692	4.5999	5.94032	4.52753	4.28408	5.71282	4.22899
PADI4	green	0.623332	8.48e-10	4.08e-08	6.94901	8.86857	7.59261	7.69124	7.01768	7.91095	6.40133	7.37534	7.31044	8.04293	7.00441	7.27097	6.68405	8.14161	7.64065	8.06334	9.18319	8.01612	6.50127	7.38638	7.85773	8.59665	7.6627	8.65274	8.42339	8.09384	7.33825	6.61813	7.55406	8.80969	7.1564	8.83144	7.56566	7.88716	7.83353	8.10961	8.74428	8.27531	6.4422	8.41491	8.13892	6.87866	7.30473	7.79971	7.28835
PIK3CD	green	0.628358	5.45e-08	1.49e-06	6.57023	7.2084	7.33443	7.4398	7.0438	6.97033	6.16175	6.59684	5.56765	6.83428	6.843	5.60816	5.76854	6.58948	7.43028	7.04829	7.99508	6.997	6.42422	6.36003	7.25893	7.48723	5.59549	7.68166	7.94502	8.35209	5.69923	6.02167	5.46546	6.44954	6.14157	7.75857	6.545	5.83639	6.4253	6.47648	7.45703	7.74305	6.26215	7.16735	7.52082	6.34562	6.27794	5.77926	6.8043
POR	green	0.523537	2.57e-07	5.61e-06	4.96639	6.46616	5.14413	5.16003	5.642	5.39091	6.23689	5.55447	5.04123	5.49041	5.2907	5.3192	4.87913	6.00859	5.82376	5.78594	6.32796	6.38369	5.20283	6.02684	5.87672	5.37367	5.05724	5.65083	5.74624	6.0693	4.84552	5.6138	4.84381	4.98599	5.25118	6.50326	5.75216	5.25094	6.28258	5.80388	6.29494	6.49092	4.48018	6.04599	6.18786	5.1703	5.26981	4.52661	5.60754
PSD4	green	0.710439	2.12e-12	1.99e-10	5.74675	6.35172	5.23462	6.08675	6.33148	6.06382	5.158	6.0987	5.41927	6.3674	6.18476	5.68108	5.46024	5.76655	6.32796	6.95403	6.63714	6.13877	6.08447	6.94083	6.25115	6.11592	5.15685	6.7524	6.40962	7.08437	5.897	4.95374	5.10854	6.15885	6.04238	6.29163	6.60537	5.7403	6.07593	6.32144	6.51735	6.34339	5.88273	6.80652	6.33957	6.97716	5.61599	5.36217	5.82026
RBCK1	green	0.549409	6.73e-08	1.78e-06	6.10588	6.11733	6.56213	6.96584	5.82511	7.02366	6.09843	7.03398	5.54271	6.85572	6.77678	5.81436	5.48129	6.25604	6.66511	7.28403	6.95984	6.34572	6.17218	6.85628	6.66285	7.29496	5.83805	6.59711	7.20348	7.40398	6.11971	5.54223	5.36659	6.52522	7.01657	6.98231	6.4617	5.68995	6.55741	6.39551	7.35416	6.37775	6.11108	6.11149	6.14334	6.54946	5.68345	6.00622	6.3588
RBM23	green	0.816936	4.8e-11	3.23e-09	6.83956	8.03605	7.29059	7.57419	6.061	7.45303	5.17756	7.67521	6.01616	7.01309	6.88252	5.95624	5.72449	6.849	6.80876	6.82758	8.49222	6.98681	6.85912	6.97548	7.24139	8.07305	7.24445	7.85597	8.15389	7.82482	7.01047	5.80504	6.14942	6.61627	7.24631	8.55167	6.91879	6.92692	6.19304	7.02139	7.35646	7.1463	6.21939	7.49019	6.91877	6.38101	6.93234	6.62722	7.43837
REPS2	green	0.574769	7.74e-05	0.000695814	5.01254	7.01278	6.60354	6.12342	6.1487	6.12321	6.30472	6.23661	4.86705	6.94437	6.17335	5.92682	5.46276	6.44594	6.33685	5.57027	7.32196	5.71029	5.44632	6.02296	5.88277	7.1011	5.87391	7.27728	6.3233	7.00293	6.73145	5.48118	5.04655	6.66994	5.66734	7.28601	5.25458	5.9024	6.04326	6.08791	6.08874	7.00321	5.28135	6.44206	6.45094	4.84353	5.43404	5.94217	5.57057
RGL2	green	0.67136	1.07e-11	8.75e-10	5.41728	6.44307	5.74903	5.38048	6.27065	6.09394	4.4164	5.99437	5.12159	6.28287	5.63092	4.90857	5.00416	5.59567	5.5786	6.58543	6.02243	6.47541	5.02209	6.28356	5.63949	5.46644	5.37147	6.67216	5.36522	6.32735	5.81967	4.87234	4.82264	5.91964	6.166	6.60598	5.91218	5.30428	5.45112	5.51383	5.98141	5.60615	5.25161	5.2235	6.05627	5.45418	5.67222	5.26132	5.88393
RNF44	green	0.523324	4.35e-08	1.24e-06	5.50171	6.1509	6.52608	6.37051	6.35598	6.45935	5.11447	6.52939	5.09427	6.19419	6.0177	4.95061	5.3967	6.16166	6.05615	6.4545	7.07099	6.36305	6.17191	5.73308	6.28032	6.79422	5.16213	6.7377	6.31616	6.4089	5.55691	5.15248	5.08712	5.84628	6.46867	6.86822	6.33809	6.12213	6.25742	6.04361	6.85617	6.61484	5.63346	6.8377	6.32465	5.41793	5.9503	5.1137	6.71742
SETD1B	green	0.731065	3.69e-06	5.6e-05	5.02605	5.6163	5.04645	5.35877	5.48208	6.20049	4.83384	5.77959	3.68379	5.71945	5.31744	4.114	3.9077	4.37394	4.80964	5.20216	6.21453	5.03975	4.96447	4.31991	5.04225	4.70011	4.70749	6.30614	5.42925	6.53672	4.96436	3.75402	4.44277	3.65824	4.8146	5.60927	5.35003	5.31462	5.86889	5.08751	6.11494	5.69287	4.11637	5.85519	6.61213	6.39065	5.21614	4.58731	5.09683
SHKBP1	green	0.51605	1.2e-06	2.06e-05	6.04727	6.81082	5.8153	5.61451	5.6173	6.14362	7.18219	6.54907	5.43483	6.86148	5.8278	5.71375	5.90601	6.647	7.25291	6.82183	6.95095	6.82933	6.14926	6.75854	6.64174	6.53887	5.52967	6.73739	6.32218	7.07271	5.58076	7.18584	5.72645	6.1665	7.03488	7.48736	6.25438	5.75681	6.41659	6.60689	7.09494	6.53816	5.04632	6.99175	7.71948	5.98737	6.08611	5.39214	6.00274
SLC15A4	green	0.643381	1.81e-08	5.78e-07	7.16272	8.11828	7.45228	7.27211	7.51434	6.98303	7.43789	7.84813	4.74675	6.48554	6.70831	6.59767	6.05494	6.38134	7.48006	6.60425	7.43657	6.90908	6.94754	6.61657	6.5893	6.56389	6.58435	7.30683	7.58621	7.54631	6.28984	6.60476	6.32111	5.38704	6.57874	8.03199	5.75176	6.07403	5.63296	6.15273	6.41384	6.886	6.9583	5.94431	7.38107	4.9195	6.88045	6.37058	6.44193
SLC45A4	green	0.503239	1.94e-05	0.00022024	5.89358	7.37548	6.43945	6.41415	6.54075	6.7363	5.04436	5.78241	5.041	6.07819	5.97104	5.97567	5.61948	6.03998	6.70094	6.94333	7.0406	6.71634	4.82087	6.26314	5.29769	6.60685	5.74904	6.77143	6.5208	7.43164	5.96382	5.37346	4.94424	6.39411	6.01139	7.42928	5.68238	5.81997	6.06046	6.60597	6.18074	6.32873	5.27353	6.18862	6.98314	5.97034	5.58684	5.1873	7.09058
SLC9A8	green	0.863483	7.65e-11	4.9e-09	4.89641	7.11295	5.50754	5.42549	5.9372	5.6618	4.08226	5.17921	4.43496	5.01588	5.92396	4.99712	4.42984	5.00886	5.64629	6.19326	6.9485	6.64071	4.9572	5.56019	5.89689	5.69773	4.94648	6.74224	6.56192	6.18056	5.04668	4.85222	4.45455	5.35263	5.95432	7.49572	4.93979	5.17536	4.4171	5.19141	4.74754	5.649	5.22203	4.4995	5.56805	5.55222	5.31526	5.06896	5.31783
TMUB2	green	0.76675	9.75e-12	8.06e-10	5.22011	6.64174	5.2503	5.0062	6.13362	5.92471	6.54158	6.22865	4.81187	6.58357	5.93736	5.51922	4.85908	5.62502	6.13954	5.72099	6.08201	6.68173	5.47716	5.81153	5.62374	6.41072	5.26641	5.6959	5.84352	6.58091	5.49612	5.74203	5.08719	5.64759	5.91931	6.97437	5.15821	4.81121	5.77018	5.9339	5.93241	6.26547	4.96115	5.79361	6.96672	4.89388	5.38631	5.37904	6.06179
WWC3	green	0.572452	3.49e-07	7.27e-06	4.96884	6.77263	5.94241	5.597	6.26796	6.37281	6.06119	5.5605	4.55981	6.10806	5.97461	5.81646	5.35815	5.14514	5.6328	6.11532	6.53662	6.06194	5.85951	6.28881	5.84354	6.27945	5.37316	6.38386	6.27416	6.20235	5.51191	5.58139	5.55558	5.24055	6.27986	7.04049	5.02371	5.79211	5.08439	5.92484	6.32125	6.46818	5.72101	5.06602	6.10776	5.59489	6.07444	4.5976	6.24048
CD93	red	0.538962	8.22e-07	1.5e-05	6.89375	8.05805	7.39867	8.11464	7.95974	5.86467	7.46056	7.45607	7.04029	6.88946	6.45189	6.62715	7.16389	7.59241	7.47393	7.0104	8.06864	6.8471	6.11661	6.75976	6.57339	8.30262	7.17518	8.82706	7.42545	7.31895	7.0164	5.71225	6.20226	7.55105	6.09983	7.48321	6.63311	7.85354	7.05404	7.18245	7.15663	7.76982	6.76563	7.08001	6.8131	6.02222	6.57653	6.01774	7.40588
CTSS	red	0.788606	4.92e-08	1.36e-06	7.33006	7.93502	5.39769	6.00149	6.38382	5.74514	7.80475	7.27729	6.44627	6.63071	6.01569	5.64061	5.86992	7.57273	6.20866	6.7587	7.59796	5.84509	5.63953	6.21211	6.51181	7.61129	6.35747	6.4857	7.02406	6.45854	6.86892	5.74274	5.87237	6.96161	5.91284	7.49711	6.4257	7.70907	5.41913	6.78195	7.6015	6.81543	7.2035	6.12028	5.78822	7.03151	6.2716	5.80094	6.26636
DIP2B	red	0.791733	3.12e-06	4.82e-05	5.85152	7.0274	6.04388	5.4293	4.21057	4.40797	4.28846	6.8372	5.01072	5.50654	5.77715	5.24361	5.32832	7.11588	4.45936	6.10958	7.02771	5.27308	5.67195	5.67457	4.21609	6.87259	5.94885	6.94735	6.72202	5.0745	4.96556	5.96059	5.14019	6.19787	4.80521	7.30588	6.72481	6.21052	4.85586	7.71565	5.48649	6.01797	5.94984	5.63167	5.34054	3.97762	5.69313	5.64689	5.82239
DUSP1	red	0.555417	5.15e-06	7.35e-05	8.34162	9.19334	8.06499	7.63404	7.08064	6.49768	8.72316	7.96258	5.24328	8.11213	8.37574	6.43377	6.33738	8.21796	7.60791	8.20599	8.95068	6.72789	6.61462	7.53839	6.69478	8.59264	8.21778	9.36724	8.66507	8.24575	8.07578	8.85286	6.92249	7.95216	7.15229	9.65799	6.78236	8.49313	7.47147	8.19864	7.70334	7.08569	7.06191	8.16942	6.77075	6.4327	7.21329	7.86833	7.73763
ETS2	red	0.564182	4.1e-05	0.000407927	5.63176	6.92747	5.50353	6.03421	4.53265	4.39037	5.61574	6.26525	5.05051	6.32128	5.19295	5.03631	4.61716	5.67459	5.58428	5.68683	6.63162	5.53797	4.82683	5.92923	4.82572	6.23399	5.41505	5.57026	5.83287	5.63944	6.67078	6.40811	5.53561	6.12695	4.6667	6.11959	5.03726	6.02309	5.11567	5.47445	5.359	6.5792	4.98328	6.02981	4.99564	4.9328	6.03873	5.2077	5.4679
FOS	red	0.656702	7.78e-05	0.000697639	5.79769	8.31607	5.68029	5.70828	4.67848	5.72684	7.43371	6.12433	3.97682	7.10779	7.21795	4.4494	4.59727	7.63798	5.75823	6.8715	7.05958	6.29637	5.80418	6.58974	5.56736	7.68498	6.60699	7.09026	7.34674	6.69541	5.87941	5.64897	4.61501	6.43502	6.08238	8.29232	5.88891	7.05319	5.393	6.70771	6.73815	5.74613	5.4754	6.03762	6.83617	4.60239	5.83719	6.32365	6.11734
HAL	red	0.513623	0.00135099	0.00744197	5.08448	6.85156	4.87661	5.0457	5.31176	4.76275	4.53249	5.88837	5.42267	4.51894	5.48189	4.42435	4.34277	4.51478	5.61846	5.93669	5.01468	5.77033	4.67369	5.04554	4.30283	5.44505	4.78517	6.12813	6.20248	5.30579	5.57014	4.51099	4.91684	5.54222	5.41327	7.00528	5.03288	5.61031	3.88543	6.54196	6.44222	5.14178	5.01908	5.2011	5.07472	4.66779	5.27461	5.59433	5.46319
OSM	red	0.572693	2.28e-05	0.000249766	5.02735	6.52618	4.88367	4.74624	4.47341	5.29098	4.70046	4.86468	3.93317	4.49061	5.31588	4.62369	4.3709	4.88182	5.65347	4.98892	7.30149	5.62091	4.53251	5.96916	4.59791	5.35244	4.79527	5.83517	5.06224	4.87605	4.99677	5.1507	4.74554	5.82473	4.35005	6.17281	5.13168	5.30811	4.63197	5.4371	4.218	5.21178	5.09555	5.33938	4.80246	6.02824	4.95759	4.95869	4.75362
PPTC7	red	0.50413	1.28e-07	3.11e-06	6.76687	7.34698	7.44452	6.83443	6.57595	6.46024	6.62345	6.48246	5.51693	6.4787	6.96981	5.73072	5.59035	6.11424	6.0226	6.57127	6.35511	6.65664	6.72973	5.77319	6.03656	6.90756	5.97858	7.1446	7.8008	6.57839	5.78739	6.27905	5.85112	5.48153	5.71838	6.76236	5.29185	5.81329	5.40521	7.17913	6.16363	6.45728	6.53985	6.51572	6.06239	4.79882	6.38577	6.0881	7.20098
REM2	red	0.614528	6.6e-07	1.25e-05	5.16757	6.76804	5.9763	4.91199	5.1991	6.10212	5.52629	4.99145	4.44825	5.47924	6.64491	4.43471	4.8471	5.28189	5.32616	5.43973	6.31467	5.23608	4.63442	5.90498	4.46782	5.5043	5.08175	6.34767	5.91036	5.66608	5.84341	5.12398	4.78309	5.64045	5.25593	6.76854	5.26837	4.53751	4.85667	5.16704	4.64856	5.06899	6.43717	4.57173	4.64705	5.91237	5.01104	4.85335	5.35857
TLR2	red	0.523052	1.24e-05	0.000150586	5.63405	5.90488	5.10642	5.47703	5.26093	5.49299	4.65725	5.79621	4.81402	5.04703	5.03197	4.94496	4.44296	4.94518	4.87414	5.32774	6.02235	4.50588	4.98115	4.75066	5.19615	5.29434	5.43919	5.78605	6.08034	4.73076	5.8366	5.03027	5.12206	5.72222	4.46017	5.46557	5.0066	5.59652	4.5982	5.77801	5.30444	5.545	5.82101	5.00893	4.56324	4.08713	5.48246	5.45544	4.48012
TPST1	red	0.615761	0.000378135	0.0026279	4.54228	5.15156	5.04853	5.35656	4.86993	5.77999	6.20456	5.86168	4.87946	5.95568	4.26297	5.00101	4.51351	4.58488	4.19532	5.40619	5.38661	4.82563	4.50425	5.14739	4.3562	5.2053	5.20548	6.741	4.58061	4.34221	5.33865	4.54703	4.414	5.56935	5.44165	6.38397	5.3014	6.38558	5.1986	4.60669	5.6	5.10224	4.53715	4.3799	6.82941	4.5753	5.21958	5.78729	4.97565
[truncated: 657 more columns]
