# Supplementary material for: Development of a novel immune infiltration-related diagnostic model for Alzheimer’s disease using bioinformatic strategies
Source: Front Immunol. 2023 Jul 20;14:1147501. doi: 10.3389/fimmu.2023.1147501 (PMC10400274; doi:10.3389/fimmu.2023.1147501)
Supplement: Supplementary file 1 [file DataSheet_1.zip › table/table S5.xlsx]

## Sheet: LASSO
Gene	coef
NDUFA1	-0.231361
CMTM2	-0.0446794
NDUFS5	-0.0330025
ATP6V1G1 .	-0.0903756
NDUFB2	-0.0292526
RPL17	-0.0218339
RPL21	-0.0213315
RPL22	-0.0207545
RPL23	-0.0195005
RPL26	-0.0143572
NDUFAF2	-0.011205
PIK3CD	-0.0104705
ARPC5L	-0.00832761
LDHB	-0.0064052
TMEM30A	-0.00474719
RGL2	0.000131511
CCDC58	0.00223746
SLC9A8	0.00351503
NDUFS4	0.00418226
RPL35	0.00459312
TLR2	0.00471527
IFI44L	0.00487815
SNHG5	0.0081364
CREB5	0.00997926
TMCO1	0.014565
RPL39	0.0164082
B3GAT1	0.0173933
COX6C	0.0200889
PDGFRB	0.0252434
ITGAM	0.0263278
OSM	0.0269477
CPD	0.0316637
FES	0.0325221
COX7C	0.0346701
MEGF9	0.0421229
DDIT4	0.0559615
RPL34	0.107761

## Sheet: RFE
CMTM2
DBI
DDIT4
DNAJA1
ENY2
HSPE1
LDHB
NDUFA1
NDUFS5
NDUFB2
RPL17
RPL21
RPL22
RPL23
RPL26
NDUFAF2

## Sheet: RF
ID	MeanDecreaseAccuracy
REPS2	0.197045
UQCRQ	1.06615
NDUFAF2	1.14604
HINT1	1.40328
HMGB2	1.52268
RPL17	1.75049
RPS27L	1.78057
NDUFS4	2.01435
PSMA4	2.02475
HSP90AA1	2.06081
ITGAM	2.15233
DNAJA1	2.19074
SLU7	2.30887
GIMAP7	2.32991
SNRPB2	2.37119
RPL26	2.44676
MRFAP1L1	2.45134
S100A12	2.47577
GTF2B	2.48012
LARP7	2.53766
TXNDC17	2.54806
ATP6V1G1	2.59806
MAGOH	2.7047
NDUFB2	2.80792
RPS24	2.86082
ENY2	2.8801
NDUFB3	3.00463
HSPE1	3.02205
NDUFA4	3.03475
RPL21	3.21796
LSM3	3.34541
TOMM7	3.38917
TLR2	3.39923
DBI	3.42217
PRDX1	3.52816
S100A8	3.98389
DDIT4	4.27041
MRPS18C	4.39089
LDHB	4.48179
CMTM2	4.92681
UQCRH	5.27254
NDUFS5	6.10225
NDUFA1	7.19744
PPIG	2.25879
SSB	2.95808
TXN	2.45073
