# Supplementary material for: Development of a novel immune infiltration-related diagnostic model for Alzheimer’s disease using bioinformatic strategies
Source: Front Immunol. 2023 Jul 20;14:1147501. doi: 10.3389/fimmu.2023.1147501 (PMC10400274; doi:10.3389/fimmu.2023.1147501)
Supplement: Supplementary file 1 [file DataSheet_1.zip › table/table S6.xlsx]

## Sheet: Combine-training-exp
Group	CMTM2	DDIT4	LDHB	NDUFA1	NDUFB2	NDUFS5	RPL17	RPL21	RPL26	NDUFAF2
CTRL	7.12203	7.35484	7.2938	7.73701	7.49185	6.57846	7.69242	7.67453	6.78831	5.62668
CTRL	8.68639	4.07611	6.56777	7.73308	6.82973	6.38358	7.28419	7.35574	7.13781	5.43277
CTRL	7.39905	6.91875	6.93195	6.90267	6.67712	6.41787	7.35385	6.66632	5.43816	5.47093
CTRL	7.3231	5.52498	7.57386	7.61337	6.66664	7.04	7.24838	7.18113	6.38411	5.34619
CTRL	7.80312	4.47771	6.3747	7.47259	6.47884	6.55943	6.99573	7.48281	6.14361	5.29752
CTRL	6.4492	6.27364	6.9966	7.50048	6.00784	6.36501	6.53615	6.11308	5.57938	5.4538
CTRL	7.6497	7.17075	7.10301	7.90709	7.80146	6.92995	8.70561	7.95288	7.41431	5.96523
CTRL	7.15855	5.90663	7.20809	7.32967	6.33854	6.1642	6.09942	5.93546	5.21835	5.3085
CTRL	5.28199	6.37704	6.27523	8.42965	8.35649	7.52799	8.5412	8.5133	8.52638	6.65665
CTRL	9.48114	5.78242	5.90439	7.68586	6.85865	5.94008	5.99221	7.1203	5.65177	5.52643
CTRL	6.28942	5.027	6.90519	7.28444	6.2253	6.4432	7.1686	6.60686	5.91646	4.86881
CTRL	8.20429	4.76883	7.37197	8.46663	7.79831	7.8519	8.02611	7.85429	7.88046	6.56213
CTRL	8.19414	5.99706	7.05023	8.16756	7.91785	7.6238	8.17319	8.10137	7.69821	6.59718
CTRL	7.65563	4.84389	6.3158	7.09679	6.90982	6.36933	6.66507	7.58458	5.91033	4.69514
CTRL	7.09711	4.89534	7.17452	6.86839	6.10912	6.17474	6.16996	6.83447	5.62951	5.15997
CTRL	6.16901	5.31087	6.69597	6.74707	6.22852	6.01169	6.49145	6.23821	5.25495	5.95651
CTRL	8.52687	5.96112	6.20523	7.61594	6.1223	6.45815	6.49377	6.36088	5.69834	5.50137
CTRL	6.80536	5.84925	7.2643	7.35231	6.32503	6.20613	6.35202	6.75635	5.68092	5.61221
CTRL	5.46004	6.90889	6.55647	6.09536	6.37637	5.72996	6.32971	5.81145	4.94737	5.36854
CTRL	7.44887	5.8742	6.81705	7.54439	6.61071	6.39289	6.98116	7.03515	5.56853	5.4931
CTRL	5.51444	4.9667	6.74584	6.51116	5.99199	6.33034	6.58785	6.33173	5.28934	6.26608
CTRL	8.18169	4.668	6.27557	6.8737	5.75012	5.86441	6.74249	7.15618	5.46499	4.84531
CTRL	8.65996	6.874	6.76365	8.51476	7.43805	7.57154	7.97507	7.94982	7.65829	6.47505
CTRL	8.67028	7.25875	6.9595	7.55309	6.2153	6.37427	6.825	6.8131	6.10852	5.26994
CTRL	7.12608	4.46527	6.91788	7.07822	6.35414	6.47676	6.66492	6.60972	5.69958	5.26045
CTRL	6.67283	6.5421	6.6213	6.64669	5.83002	5.97485	6.55137	6.18289	5.12729	4.98824
CTRL	9.90353	6.50426	6.81402	8.86357	7.57312	7.83748	8.1566	8.01487	7.73179	6.64484
CTRL	6.807	7.98063	6.4333	7.70868	7.70168	6.58233	6.85736	7.44152	6.46048	6.01804
CTRL	7.8808	6.82018	7.6129	8.10294	7.9628	7.15183	7.5222	7.74054	7.16891	5.76353
CTRL	9.81843	6.6624	6.25852	8.63641	7.64442	7.65367	7.72764	8.21614	7.9435	6.24521
CTRL	8.39697	6.11357	7.29205	8.15991	7.58184	7.28922	7.8084	7.89643	7.43623	5.94296
CTRL	7.79403	4.72351	6.10419	6.78268	5.92628	5.90757	6.37631	6.62552	5.44811	4.70788
CTRL	7.80326	4.71877	7.36284	8.07379	7.43787	7.58528	9.09047	8.59285	8.52059	6.89918
CTRL	7.95064	4.83823	7.11713	7.3647	7.2626	6.75365	7.68966	7.45557	6.87846	5.58952
CTRL	6.31474	7.49364	6.83072	7.54717	6.90137	6.82682	6.64087	6.8336	5.27688	5.92108
CTRL	7.06667	5.64757	6.98778	7.13469	6.65538	6.20663	6.65916	7.06533	5.87996	5.58167
CTRL	6.37362	5.53904	6.41596	6.32992	6.02468	5.7795	5.67631	5.53495	4.86425	4.65413
CTRL	7.11973	4.9602	6.59351	6.70508	5.82851	6.16085	6.1743	5.55802	5.29334	5.89256
CTRL	6.14077	5.75097	7.14241	6.8791	6.89343	6.12024	8.23022	7.14869	5.6918	5.66395
CTRL	5.76277	7.05798	6.01832	7.4626	6.60706	6.37651	6.46344	5.90925	5.5309	5.35806
CTRL	7.85638	5.31884	7.00364	6.9347	6.24853	6.36593	6.63232	7.25084	6.03203	4.39365
CTRL	6.96806	5.52133	7.26295	7.19632	7.6492	6.3104	6.78391	7.4655	6.2323	5.62801
CTRL	6.84993	6.79472	6.90086	7.56325	6.92911	6.68712	7.40221	7.07019	6.35299	5.25031
CTRL	8.76512	5.05735	6.98187	8.58926	7.75624	7.65625	8.50391	7.84317	7.93031	6.56834
CTRL	5.73012	4.82603	5.87916	7.02816	6.63447	6.32374	7.12306	6.29412	5.7093	5.20948
CTRL	7.58137	5.40705	6.09495	7.53135	6.53462	6.13281	6.30903	6.56254	5.63181	4.83523
CTRL	8.04639	6.89911	6.53313	7.37116	7.03854	6.4089	6.60635	7.19569	5.98673	5.00386
CTRL	6.48894	6.86683	6.77132	7.77292	7.39983	6.60659	7.75885	6.84295	6.39532	5.97903
CTRL	8.09205	4.99223	7.41954	8.24252	7.82404	7.54244	8.75479	8.27397	8.35808	6.54633
CTRL	8.42697	5.18782	6.68314	7.73359	7.01889	6.63298	6.94396	7.78367	6.39909	4.37667
CTRL	6.30839	5.65737	6.36142	6.81996	6.73026	6.4321	6.30715	7.04202	5.42084	4.16064
CTRL	5.79461	6.86127	6.83615	7.09318	6.43214	5.97752	6.80917	6.45108	5.46835	5.47083
CTRL	5.50175	6.48639	6.86159	6.88348	6.50951	5.98148	6.5605	6.14079	5.26369	5.97057
CTRL	7.08363	5.39479	7.21218	7.44776	6.66852	6.19698	6.72667	6.95576	5.86787	5.70311
CTRL	8.42194	4.59436	5.75111	7.45953	6.70442	6.13177	6.5013	7.02937	5.97968	5.1323
CTRL	9.45841	7.87252	6.11887	8.602	7.38266	7.13839	7.98093	7.47658	7.3766	6.1454
CTRL	9.00319	6.04188	6.45831	9.03482	8.16151	7.89899	8.70102	8.20168	8.19493	6.86156
CTRL	5.49328	8.02649	6.39108	6.70816	6.44842	6.07872	6.50572	6.64413	5.49348	4.42075
CTRL	7.42556	6.9586	7.25094	7.91791	6.50516	6.77576	7.32875	7.14015	6.36963	5.88593
CTRL	8.04909	5.08009	6.97982	7.87934	7.5286	6.64338	6.90443	6.71196	6.28055	5.20658
CTRL	6.90853	5.80788	6.0208	6.80688	6.67822	5.96899	5.46171	7.62592	5.64952	4.97946
CTRL	6.60484	6.18565	6.83559	7.21926	6.95122	6.47543	6.92377	6.84612	6.00033	4.96709
CTRL	7.09856	6.53453	6.09841	7.30726	7.08624	6.07115	6.47181	6.48719	5.66761	4.94371
CTRL	7.73005	7.03487	7.51102	8.7864	8.33396	7.97009	9.55253	8.30078	8.55632	6.87368
CTRL	6.86093	8.54374	6.25008	6.98246	6.6841	6.26168	7.1121	6.28147	5.65234	5.95104
CTRL	5.51459	4.88973	6.94998	6.95567	6.24503	5.9937	6.79786	6.11527	5.20881	5.36818
CTRL	9.83647	7.05006	7.06271	8.90464	7.97534	7.76458	8.59349	7.85308	7.92386	6.654
CTRL	6.55281	5.69954	6.79864	7.17421	6.57193	5.93147	6.17407	6.55365	5.70845	4.47487
CTRL	9.77603	5.45651	6.82381	8.70087	7.61033	7.67141	8.45111	8.12235	7.74236	6.46055
CTRL	8.71928	6.81091	7.37703	8.7528	8.1273	8.02143	8.82444	8.1241	8.23893	6.84461
CTRL	5.44933	5.68878	6.84139	6.57707	6.38421	6.17405	6.47767	5.91625	5.0409	5.14049
CTRL	7.82024	4.79992	6.75912	7.29795	6.24889	6.01849	6.65228	6.60403	5.50713	4.69216
CTRL	6.12174	4.75579	7.01065	6.85622	6.42344	6.26027	6.91041	7.11958	5.92946	5.01378
CTRL	8.20843	5.4843	6.45885	7.71031	6.30783	6.05238	6.61667	6.38212	5.48515	5.32667
CTRL	7.75776	5.96059	7.45932	8.04682	8.20182	7.28535	8.75622	8.12023	8.26262	5.37367
CTRL	7.45183	6.52796	6.89277	8.24865	8.52712	7.15081	8.20006	8.35402	7.89401	5.72717
CTRL	7.8105	7.14717	6.24946	7.59964	6.30085	6.52398	6.31983	5.80901	5.55204	6.03817
CTRL	10.5728	5.44539	6.32726	8.5012	7.0251	7.22963	7.54431	7.45721	7.33084	5.88207
CTRL	7.76012	6.97791	6.48144	7.18735	6.16092	5.97958	5.41342	6.76003	5.24531	4.38895
CTRL	7.74442	6.86403	6.89464	8.37177	7.75827	7.63733	7.96398	7.95163	7.66674	6.20488
CTRL	6.16684	6.64594	7.17399	7.11522	6.65242	6.30756	6.65319	6.77106	5.84514	5.68623
CTRL	8.2609	6.18416	6.85025	7.65764	8.388	6.54075	8.35471	8.07256	7.49276	6.39514
CTRL	7.73163	4.23823	6.73738	7.72492	7.14545	6.71554	7.35002	6.93887	6.45776	5.29319
CTRL	8.26957	6.78867	7.1451	8.60109	8.12408	8.03561	8.35184	8.33886	8.37612	7.10814
CTRL	6.32522	6.29485	6.54134	7.51039	6.74483	6.54915	6.96447	6.80555	6.01271	5.69511
CTRL	8.99381	6.46469	6.39562	7.81783	7.16325	6.50164	7.32403	7.74418	6.75633	5.28633
CTRL	7.43918	6.77496	6.43092	7.27456	6.82263	6.07934	6.98077	7.45936	5.96541	5.09966
CTRL	6.14108	6.08711	6.30824	7.28307	6.76253	6.56079	6.21612	6.81924	5.49356	5.5325
CTRL	5.81033	5.33978	6.70952	6.98641	6.48596	6.13086	6.79766	5.63021	5.39508	5.88724
CTRL	7.33501	6.13059	6.0629	7.42113	6.51599	5.99755	6.35254	6.83542	5.09365	4.02135
CTRL	7.74005	6.35111	6.72756	7.54072	6.91734	6.49494	6.79165	6.61092	5.5872	5.42524
CTRL	8.44855	5.24044	6.63738	7.41863	6.7512	6.36633	6.83333	6.87439	5.70845	5.30704
CTRL	6.77188	4.88509	6.80468	6.84853	6.50656	6.50309	7.20403	7.0667	6.13022	5.4289
CTRL	8.30207	7.46488	6.50545	8.87786	8.22778	8.01719	8.61026	6.54596	6.82467	6.60825
CTRL	6.31185	5.55088	6.59503	6.96375	6.28358	5.71095	6.13309	6.5693	5.46783	4.20909
CTRL	6.53553	5.35239	6.25206	7.16177	6.35686	6.05614	6.57724	6.18292	5.64812	5.18179
CTRL	6.26272	6.31323	6.14727	7.52414	7.00714	6.25447	6.28325	6.28823	5.62328	5.37381
CTRL	7.50152	7.57838	5.82764	6.77962	6.54231	5.80479	6.48925	6.21521	5.39159	5.05873
CTRL	6.71135	5.60446	7.07242	7.1633	6.36871	6.40682	6.81704	6.96173	5.81743	5.5765
CTRL	8.34705	6.02192	6.89076	8.24829	7.55145	7.36137	8.43214	7.86209	7.66505	6.26971
CTRL	8.98585	6.99408	7.43445	8.40236	7.79946	7.53015	8.45169	8.06053	7.71581	6.31424
CTRL	7.79569	4.8191	6.3234	7.08629	7.23532	6.64549	7.07108	7.09433	6.66369	5.75813
CTRL	6.28083	7.18931	6.26602	6.98845	6.0475	5.9452	6.0343	6.04011	5.38917	4.96926
CTRL	6.64492	6.36522	6.53938	7.24711	6.94137	6.49982	6.85247	6.40474	5.81832	5.50843
CTRL	6.68215	5.50749	7.22975	7.48733	6.97672	6.82232	6.34947	7.18521	5.78775	5.78203
CTRL	8.12645	6.96542	5.94561	7.15511	6.52936	6.14636	6.17742	7.69975	5.98018	4.1707
CTRL	7.63206	4.76272	6.84947	6.77267	6.1987	6.0516	6.28952	5.97388	5.34056	5.12032
CTRL	7.63149	7.69495	6.78074	7.44122	6.84395	6.33484	6.65029	7.35364	5.54386	5.37532
CTRL	9.64128	6.48707	6.65842	8.89257	8.13207	8.05791	9.40533	8.76217	9.11351	7.27806
CTRL	7.24194	5.52619	6.01884	7.77744	6.80765	6.46553	6.88184	6.59074	5.89987	5.71332
CTRL	6.87183	6.81661	6.46853	6.90112	6.16203	5.83351	6.1414	6.12905	5.21297	4.97033
CTRL	6.91061	6.24233	6.4073	6.82149	6.25268	5.85036	6.88884	6.34307	5.03504	5.5875
CTRL	5.46232	5.92975	7.01993	6.55096	6.55324	6.27893	7.33092	6.85361	6.00254	5.37378
CTRL	6.41914	5.29513	6.85754	7.39311	7.58011	6.55708	7.51302	7.22864	7.13147	4.80183
CTRL	10.3491	5.68118	7.53085	8.73416	7.17032	8.1549	7.65237	8.40822	8.3242	6.33822
CTRL	6.95866	4.968	6.75584	6.98116	6.15536	6.16501	6.29223	6.51881	5.24008	5.184
CTRL	6.56471	5.65315	6.52576	7.11832	6.48582	6.07301	7.14258	6.96603	6.09846	5.06098
CTRL	6.74778	5.73641	7.24958	8.11857	8.08804	7.37054	8.47288	8.26237	8.11132	6.61706
CTRL	4.31184	4.31134	6.19994	6.88842	6.23882	6.07501	6.68792	5.8767	5.47031	5.58478
CTRL	6.13636	5.13972	6.75108	7.23369	6.48931	6.39432	6.45606	6.34035	5.60196	5.06324
CTRL	10.1301	6.64403	6.57713	9.17493	8.02747	7.72986	7.89752	7.30479	7.47415	6.19198
CTRL	8.87273	5.19511	6.52741	7.61818	7.09307	6.2994	7.01829	7.41502	6.38709	5.11572
CTRL	6.90809	5.76144	6.38014	7.09678	6.65217	5.9693	6.83925	6.60668	5.52814	5.2588
CTRL	6.9087	5.09654	6.46069	6.8147	7.51344	6.27832	6.23397	6.55674	6.58844	5.88308
CTRL	6.85098	5.091	6.84657	6.76554	6.29153	6.05192	6.73833	6.086	5.56573	5.19648
CTRL	7.67862	4.57419	6.51078	6.91895	6.14541	6.11629	6.55594	6.5835	5.45098	5.41562
CTRL	7.41157	6.12498	6.91837	7.40359	6.79926	6.23338	6.0563	6.71993	5.7737	4.88998
CTRL	10.0362	6.78881	7.69775	8.97881	8.03422	8.31937	9.37339	8.78869	9.26634	7.15428
CTRL	7.2228	5.80479	6.8267	7.12593	6.67174	6.18346	6.65769	6.81634	5.68092	5.55049
CTRL	8.23157	5.85793	6.71865	8.23365	7.53687	7.29077	7.75448	7.7496	7.49688	6.57371
CTRL	10.1323	5.27803	7.31297	9.33135	7.66216	8.17288	8.74447	8.27123	8.52989	6.86895
CTRL	7.65374	5.78759	6.8969	6.94464	6.91075	6.30352	6.6782	6.74095	5.74529	4.98806
CTRL	7.73736	5.726	6.15519	7.35948	6.73756	6.09998	6.59413	6.00985	5.41743	5.33609
CTRL	7.27908	5.05717	6.1137	7.10049	6.97768	6.66635	7.40903	6.44759	5.82209	5.54907
CTRL	8.4871	6.83982	7.18606	8.43356	7.99872	7.70756	8.13598	8.24691	7.85375	6.51375
CTRL	8.91483	5.0258	7.49048	8.52178	7.71926	7.72236	8.33313	8.31366	8.03781	6.50974
CTRL	8.4871	5.45445	6.80126	8.44731	8.04487	7.69565	8.38599	8.24949	7.97172	6.8351
CTRL	8.79562	5.61859	7.22705	8.44396	7.66388	7.22625	8.00942	7.5611	7.60668	6.3545
CTRL	8.1037	7.09006	6.97593	8.50331	7.95769	7.48396	8.39064	8.00498	7.71042	6.64043
CTRL	8.76668	5.38476	7.24268	8.27631	7.14632	7.23356	7.8401	7.8177	7.46773	6.01834
CTRL	8.82963	5.95986	6.39221	8.27315	7.44711	7.40642	7.94687	8.08577	7.35905	6.21445
CTRL	7.95464	5.84709	6.08281	7.701	7.49746	6.77592	7.8243	7.27061	6.70048	5.49292
CTRL	8.79999	5.35848	7.51153	8.21732	7.46461	7.47183	8.19046	8.08328	7.58253	6.40933
CTRL	9.77804	6.18075	6.89589	8.25026	7.15119	7.25194	7.86962	7.65396	7.52174	6.05629
CTRL	9.18724	6.47759	6.83849	8.55607	7.79073	7.28509	8.43194	7.41765	7.42165	6.48694
CTRL	9.7192	8.29142	7.13594	8.27631	7.36718	7.19817	7.99558	7.76229	7.2582	5.95833
CTRL	6.59316	6.262	6.13418	7.45675	6.96928	6.04325	6.70544	6.26575	5.68208	5.35948
CTRL	8.53182	6.519	6.57337	8.54477	8.13039	7.71575	8.6836	8.15349	8.26423	6.84085
CTRL	9.07214	5.84608	6.62519	8.40717	8.05093	7.68769	8.40425	7.88721	7.80939	6.86524
CTRL	9.13206	7.92264	7.3601	8.29078	7.94176	7.49839	8.21821	7.60303	7.42165	6.16662
CTRL	8.92348	7.07317	6.76842	8.44396	7.87404	7.59294	8.30207	7.65995	7.46112	6.89306
CTRL	9.14534	5.61182	6.49659	8.37494	7.48875	7.3341	8.30639	7.53251	7.44993	6.08285
CTRL	8.58107	8.18605	6.37793	8.70652	8.33704	7.60785	8.5156	7.79554	7.87281	7.10594
CTRL	6.60043	5.54581	6.93455	7.10195	6.25711	6.26283	6.16635	6.53735	5.45188	5.03586
CTRL	9.12712	6.04477	6.29265	8.71046	8.37156	7.6054	8.29782	8.12258	7.97441	6.65009
CTRL	9.29247	7.86412	7.35056	8.64215	7.8526	7.63961	8.35924	8.27206	8.1131	6.63558
CTRL	6.56964	6.88207	7.20736	7.38523	7.13336	6.42671	7.31356	6.94125	6.37863	5.47466
CTRL	6.77274	5.42498	6.21966	6.9173	7.59019	6.04498	7.35445	7.1046	5.99578	5.54587
CTRL	8.20135	5.22543	6.72934	7.2896	6.58383	6.22947	6.36802	6.5462	5.6399	5.03711
CTRL	6.68387	4.40304	6.31964	7.18693	6.27125	6.297	6.34961	6.19524	5.34651	5.73113
CTRL	6.58046	5.10452	6.94343	7.17842	6.51464	6.32989	6.21181	6.68163	5.44454	5.16561
CTRL	6.87169	4.5955	7.30144	7.32662	6.96207	6.345	7.54518	6.94758	6.06545	5.47672
CTRL	7.04897	4.7277	5.96898	7.02053	6.74982	6.02519	6.65647	6.34827	5.59004	5.45507
CTRL	5.98527	5.36358	7.38832	6.9908	6.25843	6.02488	6.13619	6.57147	5.46341	4.98951
CTRL	5.34656	5.51871	6.53288	6.8971	6.10537	6.19351	5.94009	6.01735	5.15203	5.09036
CTRL	5.90079	5.57241	7.50985	6.99183	6.492	6.19126	6.42982	6.64799	5.50804	4.91176
CTRL	6.61826	5.32217	7.29229	7.46	6.58547	6.37156	6.2199	6.50467	5.48258	5.2954
CTRL	6.51227	6.16357	7.36892	6.72405	6.02154	6.08267	6.65647	6.71435	5.49586	5.25264
CTRL	7.45411	5.60885	5.71324	7.28297	6.52092	6.05699	6.4719	6.3497	5.53459	5.11381
CTRL	7.9455	6.5274	6.11481	7.04692	5.60991	6.12649	5.94777	6.58651	5.49996	4.84988
CTRL	7.7045	5.88377	7.02253	7.52157	6.61446	6.50404	6.13432	7.05886	5.76815	5.18363
CTRL	5.77171	6.63426	7.25685	5.93164	6.02038	6.23154	5.94368	6.07116	5.19236	5.20126
CTRL	6.72919	6.3293	7.19092	6.7798	6.97024	6.40516	6.8824	6.51683	5.79123	5.33505
CTRL	6.26864	7.1833	5.71113	6.80086	6.0499	5.8227	5.60463	5.7979	5.12121	4.72518
CTRL	7.09219	6.54882	6.60158	7.50394	6.59686	6.57105	6.56752	7.24806	6.08433	5.28546
CTRL	8.4089	5.31963	6.98361	8.38107	7.62844	7.38276	8.40425	7.88216	7.69316	6.5154
CTRL	9.6415	6.41832	7.13043	8.41332	7.49892	7.64848	8.19046	8.34645	7.73631	6.83045
CTRL	9.07686	5.38032	6.92479	8.55984	8.07771	7.72643	8.44143	8.04072	8.16014	7.05313
CTRL	7.85898	4.80841	5.97301	8.752	7.35635	7.40527	7.69991	7.25686	7.03029	5.7587
CTRL	7.39786	6.17401	6.34355	8.77383	7.78575	7.44879	8.18659	7.12567	7.46773	6.05007
CTRL	8.30961	6.43891	6.21366	8.34588	7.91554	7.25489	8.47493	7.38551	7.53071	6.67912
CTRL	9.40074	8.20332	6.48488	8.47837	8.09423	7.68769	8.23509	7.84623	7.69886	6.81323
CTRL	8.17152	6.08841	6.51474	7.46459	6.40697	6.23341	6.18466	6.42644	5.52559	5.17641
CTRL	8.51329	7.00843	7.28028	8.19828	7.72264	7.10913	7.98161	8.07183	7.55124	6.63983
CTRL	8.76668	4.72141	6.84639	8.37192	7.88676	7.13647	8.31546	8.10714	7.60018	5.92644
CTRL	7.63168	6.24815	7.05015	8.50706	8.00878	7.50192	8.38599	7.86999	7.82323	6.8739
CTRL	5.10903	5.05518	5.85317	6.20275	5.62074	5.89324	5.56502	5.60354	4.96806	4.80602
CTRL	7.10338	5.06144	7.65419	7.056	6.00253	6.09481	5.82003	6.63656	5.41736	4.87085
CTRL	6.5467	4.87158	6.53569	7.08682	6.35778	5.96476	6.72747	6.0963	5.46974	5.28858
CTRL	7.05527	5.12357	6.90701	7.26962	5.92591	5.97284	5.75715	6.49753	5.49331	4.69736
CTRL	6.23907	4.7973	7.66665	7.40869	6.98111	6.51601	7.35065	7.27572	6.08619	5.31504
CTRL	5.44778	5.07905	6.98601	6.87341	6.56239	5.94406	6.17424	6.08545	5.35737	5.29513
CTRL	5.84728	4.57923	6.91818	7.56627	7.25274	6.65565	7.91945	7.37261	6.84025	5.61719
CTRL	7.31283	5.34125	7.29457	7.24731	7.16813	6.49262	7.30457	7.05886	6.33726	5.22838
CTRL	6.77274	4.41419	6.16633	6.95706	5.87885	5.71684	5.71218	5.9839	5.27822	4.79318
CTRL	6.40032	5.54581	6.62718	7.02485	6.09701	6.22633	5.91665	6.13561	5.37253	5.51763
CTRL	8.04975	5.36543	6.99768	6.8348	5.90165	6.06454	6.19126	6.80231	5.51258	5.2929
CTRL	6.79283	5.77168	7.47939	6.9173	6.61367	6.17483	6.98921	7.37791	6.29274	5.28319
CTRL	6.42991	5.49778	7.13523	7.09136	6.63904	6.2444	7.35238	6.84903	6.46701	5.36732
CTRL	7.95464	5.23306	6.98229	7.31229	6.68199	6.45397	6.92515	8.11789	6.29601	5.22472
CTRL	7.66358	6.4667	6.46475	7.22716	6.33719	6.30316	6.16307	6.80758	5.57154	4.74318
CTRL	6.70226	5.51039	5.91561	7.701	6.34432	6.32308	6.25066	6.55937	5.32559	5.26806
CTRL	7.51573	6.89659	6.34731	7.67168	7.18289	6.3768	6.87987	6.47216	5.66384	5.72072
CTRL	9.93889	4.78176	6.80074	8.55223	7.9831	7.30584	8.14398	8.30286	7.6685	6.91808
CTRL	6.33004	7.00843	6.44066	6.92725	6.06541	5.98705	5.89995	6.06685	5.26133	5.30139
CTRL	6.69881	4.71182	6.31176	7.06915	5.91825	5.77687	5.82189	6.22761	5.3283	4.69464
CTRL	8.49081	6.70931	7.36331	8.36221	7.40882	7.40642	8.40425	8.27076	7.79751	6.53326
CTRL	8.43457	4.77823	7.24194	8.37806	7.6722	7.44933	8.12081	7.57352	7.5729	6.02889
CTRL	8.84627	5.59864	6.92296	8.19828	7.30514	7.12957	8.1245	8.03628	7.77889	6.08422
CTRL	9.06757	6.62769	7.09809	8.22035	7.30265	7.15431	7.78782	7.95436	7.49292	6.11235
CTRL	6.85539	6.33451	6.52694	7.14478	6.31901	6.18756	6.05444	6.56897	5.38503	5.40973
CTRL	8.60048	5.1197	7.92289	8.25898	7.40156	7.32093	7.83376	8.01176	7.60018	6.10363
CTRL	8.79562	5.6005	7.85645	8.27315	7.47303	7.35642	8.21009	7.78055	7.51589	6.81134
CTRL	8.9062	6.52259	7.91708	8.39708	7.78575	7.56647	8.24754	8.25369	7.95547	6.46118
CTRL	7.97351	5.32888	8.04457	8.24423	7.47152	7.58098	8.25154	8.22309	7.85247	6.41805
CTRL	8.17152	5.50861	7.88115	8.13418	7.40882	7.75364	8.22692	7.73665	7.80459	6.69629
CTRL	7.1638	5.5977	6.94776	7.17962	6.27191	6.27666	6.52688	7.14992	5.53265	4.8909
CTRL	8.04679	5.77364	7.91133	8.10149	7.41972	7.0686	8.06494	7.97418	7.74441	6.63744
CTRL	8.34116	5.90363	7.53825	8.51809	7.83806	7.80274	8.37701	8.49717	7.97574	6.60955
CTRL	7.99737	6.54882	6.77734	7.17605	6.6103	6.18607	6.78456	6.68669	5.585	4.96937
CTRL	6.81228	5.85232	6.81293	6.95276	6.1785	5.97039	6.07076	6.64493	5.27078	4.8571
CTRL	7.60105	5.02816	6.32249	7.35447	6.66173	6.36103	6.73294	6.67487	5.66771	5.16088
CTRL	6.60579	4.19356	6.01979	7.70492	7.1559	6.25875	7.32989	7.14558	6.38061	5.47114
CTRL	7.7069	6.83017	6.46133	7.41487	6.6749	6.25393	6.26281	6.06979	5.32043	5.62074
CTRL	6.67302	5.66881	6.04268	7.02485	6.65651	6.18042	6.29914	5.99494	5.28865	5.21114
CTRL	6.66164	5.68507	5.92369	7.47555	6.36779	6.19961	6.10553	6.2768	5.28585	5.08183
CTRL	6.51227	7.29843	6.01879	7.11385	6.6229	6.22441	6.39969	6.2782	5.49244	5.41206
CTRL	6.92429	4.7084	6.4345	7.29086	6.64326	5.97039	6.35035	6.77477	5.46914	5.64734
CTRL	8.39458	6.0293	6.94466	8.49639	7.78074	7.70362	8.42747	7.79742	7.77057	6.90743
CTRL	7.40976	6.43404	6.16923	7.1726	6.63453	5.96066	6.50761	6.17789	5.26886	5.07231
CTRL	6.66164	7.81467	6.22432	7.26177	6.65999	6.27791	6.01822	6.10685	5.32864	5.0535
CTRL	7.10097	5.52782	6.29386	7.31096	6.69266	6.13936	6.63816	6.39025	5.45945	5.53567
CTRL	8.82963	5.97356	7.62048	8.44396	7.7824	7.62556	8.46053	8.63861	8.01499	6.61366
CTRL	8.36224	6.50625	6.83672	8.38731	7.96561	7.49502	8.41348	8.54514	7.80704	6.8001
CTRL	7.23162	6.90512	6.42727	7.38372	6.48196	6.15881	6.26148	6.20793	5.17226	5.42093
CTRL	9.89929	6.61338	6.23065	8.59032	7.80606	7.43185	8.21009	7.69237	7.62815	6.09647
CTRL	9.6478	5.90577	6.78884	8.33926	7.52262	7.18816	8.22692	7.8491	7.43869	6.24161
CTRL	7.63402	5.88784	6.2795	7.04354	6.69087	6.06897	6.53503	6.54585	5.49632	5.37697
CTRL	7.30649	6.93232	6.21997	6.44573	6.46386	5.71153	6.12594	6.54261	5.29825	4.57685
CTRL	7.33134	5.94882	7.25811	7.24545	6.89864	6.63716	7.27453	8.07102	6.38196	5.30206
CTRL	6.22703	6.61793	6.46318	6.86908	6.40362	6.06078	6.47519	6.75941	5.4366	4.97073
CTRL	6.26108	6.60163	6.43649	6.7872	6.32074	5.99446	6.38234	6.71717	5.35883	4.85122
CTRL	6.81427	6.47516	6.37334	6.7503	6.28067	5.91348	6.37719	6.81754	5.45684	4.73718
CTRL	6.75607	6.45458	6.33292	6.67418	6.21784	5.83309	6.31609	6.8026	5.38336	4.84639
CTRL	7.47411	6.83192	6.57575	6.94793	6.4092	5.83284	6.29362	7.32344	5.70638	4.91355
CTRL	2.8984	5.65532	5.63409	6.24981	6.37263	5.53625	6.37762	7.01591	5.24162	5.25265
CTRL	7.4842	6.76856	6.79451	7.07195	6.76086	5.97139	6.83745	7.77843	6.03633	5.11017
CTRL	7.59409	4.60429	6.54439	8.00049	7.34456	6.77158	7.68609	7.36541	6.68438	6.54072
CTRL	7.93835	6.69255	6.48146	7.16048	6.87054	6.14126	6.73203	6.95659	6.36647	5.23391
CTRL	7.48008	6.57253	6.33842	6.85549	6.52982	6.15223	6.46698	6.34371	5.74571	5.07807
CTRL	8.03969	6.8122	6.63892	7.31014	6.87193	6.35604	6.93761	7.24979	6.36888	5.23257
CTRL	4.22009	6.71806	7.12967	6.55729	6.54864	6.52048	6.97887	7.33192	6.08866	5.53241
CTRL	7.11961	6.44361	6.78229	6.867	6.69739	6.38029	6.67519	6.96771	6.16821	5.14738
CTRL	7.85823	6.78938	6.24256	6.77249	6.16376	5.95535	6.19783	6.64646	5.77692	4.80306
CTRL	7.51017	6.04156	6.55977	6.73488	6.45284	6.21603	6.39723	7.20797	5.795	4.9281
CTRL	7.71995	6.53458	6.47834	7.18885	7.01799	6.38851	6.70839	6.96125	6.19405	5.4374
CTRL	8.2603	6.82664	6.87015	7.47242	7.09274	6.74544	7.08105	7.10739	6.24162	5.33263
CTRL	7.5801	6.74468	7.08567	7.02617	6.85293	6.369	6.84558	7.06557	6.12305	5.2366
CTRL	7.63101	6.62879	6.96525	7.09736	2.92992	5.71915	6.83312	6.80665	5.90556	5.41849
CTRL	6.34148	6.08251	5.7041	6.58345	4.74479	4.34093	6.57052	6.2909	5.96878	4.30906
CTRL	7.77127	7.11461	6.63899	6.86357	6.63872	5.9814	6.76508	6.96149	6.05943	5.04299
CTRL	7.15298	6.73408	6.60042	6.89158	6.67552	6.08167	6.63129	6.55109	5.77883	4.94151
CTRL	7.21809	6.60815	6.63994	6.81727	6.45085	5.94038	6.55941	6.61903	5.7744	4.96268
CTRL	7.75233	6.82256	5.8345	6.80858	6.02463	5.55336	5.98667	6.78495	4.86363	4.57822
CTRL	7.17176	6.74985	5.92058	6.61251	6.38773	5.72949	5.97397	6.7793	5	4.42007
CTRL	7.18268	6.71505	5.91504	6.4381	6.30852	5.65018	5.95248	6.81876	4.87703	4.34647
CTRL	7.41776	6.45745	6.00123	6.89417	6.57904	5.96751	6.66954	6.72848	5.66855	4.6183
CTRL	7.75316	7.06062	6.9717	7.368	6.91301	6.85136	7.00933	6.70438	6.45666	5.05084
CTRL	8.13705	5.98469	6.58489	7.41653	4.11261	6.61293	6.70206	7.56132	6.23682	6.06092
CTRL	8.47444	6.95048	6.84443	7.77482	7.43807	7.19148	6.83631	7.30038	6.37431	4.52013
CTRL	7.85006	7.18131	6.63916	7.10934	6.90898	6.52241	6.67252	6.87985	5.82779	5.23846
CTRL	7.69184	6.96554	5.98009	6.49312	5.83837	5.4104	5.62792	6.269	4.68821	4.64281
CTRL	7.87348	5.73646	6.33987	6.85406	6.47789	5.81201	6.13586	7.0449	5.36767	4.84739
CTRL	7.63208	6.65321	6.70812	7.10984	6.98709	6.62689	7.05831	6.43958	6.00915	5.40672
CTRL	7.60318	6.8374	7.21352	7.19949	6.88617	6.512	7.30232	6.86637	6.35879	5.40293
CTRL	7.27805	6.78211	6.7941	6.95802	6.75294	6.26598	6.85485	7.53765	6.07476	5.26954
CTRL	7.30726	6.54288	6.88159	6.89807	6.70354	6.39383	7.01559	7.05354	6.08708	5.48525
CTRL	7.31348	6.75688	6.24861	6.36475	6.15584	5.81755	6.39196	7.68825	5.95691	4.68044
CTRL	7.48492	4.48374	5.86353	7.46671	6.74805	6.1446	6.83808	6.5977	6.0684	5.98805
CTRL	7.70101	6.91369	6.89429	7.20794	6.93553	6.62278	7.03996	6.7568	6.17275	5.42928
CTRL	5.15192	5.87199	5.25248	7.03049	4.0801	5.25256	5.25325	6.01359	4.79038	4.65982
CTRL	6.97297	4.11785	5.57502	7.41483	6.66993	6.1918	6.75722	6.52166	5.58265	6.25294
CTRL	8.14313	5.99097	7.51343	7.46271	7.03861	7.13548	7.39438	6.26941	6.18631	5.12119
CTRL	6.70194	5.25488	6.02447	7.48088	6.91848	6.17891	6.82925	6.51115	6.19981	6.22045
CTRL	7.04522	4.89755	6.516	7.79447	7.09602	6.67841	7.40259	6.53848	6.515	6.29115
CTRL	7.20544	4.12648	6.49132	7.69641	6.57921	6.55344	7.49146	7.93548	6.74509	6.29787
CTRL	7.17947	4.23781	6.23666	7.86319	7.24808	6.46323	7.67714	6.66506	6.08911	6.50596
CTRL	7.25165	4.11347	5.80866	7.78581	6.95297	6.42001	7.1951	7.04746	6.24532	6.18863
CTRL	7.48429	6.47078	6.6358	6.94473	6.69958	6.31315	6.44497	6.49367	5.57722	5.16274
CTRL	7.16259	4.344	6.38254	7.6569	6.79517	6.45113	7.18475	7.57979	6.54683	5.96973
CTRL	6.98759	4.67425	5.90456	7.82657	6.59364	6.06702	7.00538	6.2069	5.91537	6.42204
CTRL	7.59409	4.60429	6.54439	8.00049	7.34456	6.77158	7.68609	7.36541	6.68438	6.54072
CTRL	7.1239	4.58751	6.08785	7.77644	7.11034	6.48601	7.47223	7.44628	6.531	6.43304
CTRL	8.17484	5.99599	7.47516	7.53103	6.88594	7.13396	7.33967	6.45193	6.12941	5.21615
CTRL	7.48492	4.48374	5.86353	7.46671	6.74805	6.1446	6.83808	6.5977	6.0684	5.98805
CTRL	6.4322	4.28191	5.69942	7.48318	6.66426	6.10121	6.97183	6.1208	5.87019	6.30675
CTRL	7.17947	4.23781	6.23666	7.86319	7.24808	6.46323	7.67714	6.66506	6.08911	6.50596
CTRL	7.32589	4.41513	6.25336	7.61399	7.23998	6.51094	7.6099	6.97136	6.32277	6.3499
CTRL	6.21174	6.73248	6.51568	6.87395	6.88651	6.12187	6.66189	6.70208	6.007	5.55307
CTRL	7.48492	4.48374	5.86353	7.46671	6.74805	6.1446	6.83808	6.5977	6.0684	5.98805
CTRL	7.32589	4.41513	6.25336	7.61399	7.23998	6.51094	7.6099	6.97136	6.32277	6.3499
CTRL	7.59409	4.60429	6.54439	8.00049	7.34456	6.77158	7.68609	7.36541	6.68438	6.54072
CTRL	7.48033	4.93424	6.32136	8.00695	7.29051	6.7483	7.71474	7.20632	6.82229	6.65014
CTRL	6.96196	4.60315	6.8781	7.94637	7.37184	6.81568	7.9341	6.75936	6.60421	6.66494
CTRL	7.96242	6.24948	6.69666	7.59721	7.40007	6.72581	7.11043	6.23786	6.29073	5.70569
CTRL	7.39987	4.40279	6.1062	7.71571	7.04295	6.53411	7.26997	6.85064	6.58334	6.42869
CTRL	7.72241	4.44839	6.55267	8.00588	7.19041	6.53327	7.51715	7.2303	6.63656	6.22006
CTRL	7.70878	5.73633	6.44311	8.39734	7.52561	6.87149	7.92261	7.51682	7.09185	6.77897
CTRL	7.54243	4.86829	6.44585	8.25763	7.3348	6.83227	7.7446	6.89386	6.84559	6.60749
CTRL	7.61876	4.54932	5.84979	8.1116	7.26648	7.09171	7.16473	7.28555	6.38623	5.79142
CTRL	7.93293	6.59362	6.98834	6.9749	6.70258	6.52732	6.97788	6.48571	6.17198	5.35956
CTRL	7.7226	4.81222	6.05668	8.34028	7.431	7.41706	7.32006	7.24445	6.52769	5.68083
CTRL	6.86236	5.15328	6.91721	8.03	7.43726	7.0418	8.01777	6.65035	6.67831	6.72458
CTRL	7.40661	4.91265	6.42568	8.11431	7.22947	6.8998	7.61318	6.68262	6.75789	6.57509
CTRL	7.7625	4.55622	6.67546	8.17852	7.26914	6.80332	7.64568	7.18935	6.81061	6.2946
CTRL	7.95796	6.27232	6.73648	7.58228	7.40403	6.72828	7.15241	6.2185	6.27484	5.61743
CTRL	7.56817	5.72214	6.37682	8.25073	7.41051	6.92339	7.82193	7.30835	7.04532	6.65333
CTRL	7.32788	4.78331	6.26712	8.0195	7.24733	6.85541	7.7822	7.2068	6.80562	6.70606
CTRL	7.33448	4.72463	6.06583	7.68545	6.93607	6.61973	7.17856	6.75266	6.58189	6.31464
CTRL	7.43391	6.55209	6.48769	6.95299	6.85689	6.36011	6.66952	6.98399	5.87239	5.11721
CTRL	7.43108	6.56959	6.54006	6.98381	6.88608	6.37273	6.71721	6.96944	5.9066	5.17972
CTRL	7.66467	6.62848	6.41251	7.07093	6.77701	6.30968	6.75306	6.87287	5.85155	5.11168
CTRL	7.60857	6.6116	6.39785	6.84909	6.68693	6.21841	6.68217	6.79272	5.82851	5.16264
CTRL	7.48015	6.30544	6.07229	6.83593	6.59748	6.03336	6.2435	6.81863	5.45879	5.29823
CTRL	7.57425	6.29276	6.1292	6.85084	6.64634	6.10031	6.24141	6.75141	5.51257	5.26397
CTRL	7.58885	6.68088	6.38321	6.90261	6.64946	6.06342	6.48388	6.79564	5.6536	5.183
CTRL	5.75577	6.33025	7.13888	7.51008	7.53019	6.70587	7.41638	6.75823	6.71985	6.01055
CTRL	7.42113	6.25303	6.36241	6.85536	6.50894	6.0203	6.10162	6.49984	5.40828	5.05165
AD	5.34115	7.32864	6.14462	6.3724	5.96109	5.69156	6.10427	5.75833	5.03275	4.84982
AD	5.29078	4.93632	7.51432	7.65125	7.66198	6.8453	8.1121	7.12694	7.36603	5.8934
AD	8.21047	6.63931	6.71358	7.40639	6.14753	6.02134	6.53384	6.42694	5.41976	4.79223
AD	7.21779	6.20676	6.55814	6.97186	7.21835	6.37206	6.98573	7.06486	6.28514	5.68372
AD	6.43354	6.28698	5.93252	6.638	5.79633	5.76914	5.94418	6.08878	5.22679	5.41405
AD	8.85497	6.88751	6.62181	7.66134	7.32571	6.69246	7.66682	7.70117	6.85864	6.27042
AD	6.44214	6.92924	6.64041	6.12456	7.00665	5.76298	6.24793	6.2263	5.18627	4.92038
AD	6.03706	6.78623	5.40735	6.14222	6.23581	5.56499	5.73965	5.73473	5.08319	5.04528
AD	6.52289	6.07631	4.92327	5.74808	5.43281	4.98543	4.78404	4.98572	4.40438	4.82387
AD	5.62679	7.23948	6.48755	6.56175	6.35569	5.79737	6.28741	6.34466	5.17568	5.11952
AD	4.65212	7.34299	6.54004	6.08122	5.92199	5.80626	6.17056	6.07918	5.34169	5.85747
AD	5.30371	7.28057	6.00073	6.74247	6.21914	5.69272	6.1718	5.74919	5.03152	4.88033
AD	5.48917	5.19481	6.41685	6.43123	6.07845	5.89624	5.7647	6.03537	5.03438	5.08653
AD	7.25099	5.49208	6.58382	6.25735	5.89165	5.84357	6.30119	5.93994	5.35245	4.97913
AD	6.99187	5.66422	6.0192	6.42097	6.57903	5.67881	6.45968	6.73285	5.43503	5.14173
AD	6.88212	5.24526	6.72418	6.71276	6.0464	5.71365	6.4989	5.95066	5.36059	5.4124
AD	6.6827	6.50559	7.21127	7.54554	6.93411	6.3902	6.97379	6.79212	5.52648	6.26847
AD	6.51572	7.01398	6.48265	7.07002	6.21537	5.8834	5.92487	6.15354	5.16601	5.09973
AD	8.61981	7.10426	7.08397	8.18337	6.37788	6.97336	7.21582	7.29333	6.60113	5.63724
AD	7.81363	6.55795	5.27545	6.33311	6.40486	5.39403	6.44151	6.07074	5.39187	4.78859
AD	6.79059	7.48277	5.52849	6.54069	7.01511	5.59383	6.81049	6.81115	5.18558	5.623
AD	6.47792	6.72213	6.71225	6.94305	7.91455	6.73335	8.32245	7.94499	7.70278	6.13727
AD	7.48435	5.43207	7.0798	7.72203	6.62949	6.48469	7.26936	6.81404	6.07494	5.61189
AD	6.28834	6.75821	6.71797	7.29596	7.09798	6.40893	7.03001	6.51995	5.71407	5.24523
AD	6.8937	5.3076	5.81189	6.70745	6.39527	5.83338	6.28966	5.86344	5.38694	4.92696
AD	6.83495	5.64012	5.44466	6.35555	5.41915	5.38938	5.52838	5.18975	5.06157	4.59086
AD	7.05212	7.41425	5.79281	6.02231	6.41766	5.48281	6.29911	5.58019	4.86918	5.58689
AD	7.60577	6.7216	7.46189	7.4017	6.69454	6.74555	7.58875	7.17991	6.74946	5.54463
AD	7.18876	5.74143	5.58944	6.47955	6.02795	5.68067	6.20681	5.94095	5.16745	5.25706
AD	5.91494	6.24296	6.43665	6.71008	5.83317	6.13031	6.17314	5.62651	4.86253	4.94337
AD	6.18673	5.42396	5.14398	5.92366	5.64026	5.30725	5.40116	5.25466	4.79563	4.28936
AD	6.2678	7.95704	7.05765	6.82976	6.91407	6.24679	6.97509	7.09899	6.04867	5.4163
AD	6.22439	7.9768	6.54074	7.50807	6.30826	6.34697	6.42868	7.22302	5.70464	5.46857
AD	7.6513	6.93772	7.49181	8.60512	8.32748	7.62972	8.99778	8.44766	8.68441	6.86399
AD	6.39173	6.07824	5.89859	6.44115	5.93708	5.55837	5.87696	5.74216	5.40781	5.74029
AD	7.7432	5.98218	6.85789	7.16914	5.7366	6.12027	6.17614	5.70446	5.33194	5.62998
AD	6.97806	5.51949	6.41022	7.42308	6.52819	6.3089	6.65041	6.4543	5.75611	5.27994
AD	7.17089	5.64353	6.51093	7.2578	6.01972	6.17181	5.95581	6.05022	5.4148	4.96408
AD	5.78849	5.66133	6.64383	6.66307	5.80547	5.86149	6.42576	6.10605	5.31297	4.6706
AD	7.61827	5.27094	7.39898	8.3607	7.07381	7.14812	6.73756	8.00167	7.66577	5.08806
AD	5.86687	5.98064	6.14712	7.88772	6.8847	6.0727	6.78376	7.48358	5.81127	5.30262
AD	7.50079	6.01347	6.55601	7.15376	7.46901	6.62883	7.94707	7.81898	6.98751	6.18457
AD	5.7577	7.09694	5.8554	6.72096	5.8952	5.81493	6.23854	6.68718	5.28332	4.38465
AD	6.98453	5.84082	5.80507	6.74142	5.65789	5.83654	5.15098	5.36402	4.84765	4.91874
AD	8.72649	6.89189	6.13002	7.61881	6.91516	5.88904	7.36295	6.32514	5.45655	5.18914
AD	5.47672	5.04529	5.60242	6.13206	6.81811	5.36785	5.88682	6.2656	5.81885	5.08642
AD	5.10427	6.44054	6.95923	6.3554	6.17179	6.06023	6.89964	6.44521	6.02676	5.16842
AD	7.26401	5.13335	6.00066	7.33912	6.3832	6.10467	6.94799	6.53606	5.27828	4.85372
AD	7.07071	5.1435	6.86771	7.04747	6.89333	6.124	7.22133	6.53679	6.12034	5.44314
AD	6.09922	7.40443	5.97502	6.35726	5.45737	5.63481	5.9629	5.68816	4.86728	5.38047
AD	7.75161	6.91555	7.21905	7.23267	7.04093	6.26506	7.26268	6.45263	5.7736	5.87565
AD	7.11281	6.28165	5.601	6.42779	6.45463	5.58445	6.45206	5.73573	5.36408	5.23397
AD	6.59603	6.25001	6.78083	7.25918	6.88103	6.45331	7.80481	7.02122	6.61434	5.98643
AD	7.03192	4.76082	6.04653	6.82163	6.55996	6.36154	6.81009	6.72524	6.22383	4.77346
AD	6.95479	6.54368	6.55881	7.12404	6.17777	6.23852	6.59142	5.93842	5.12332	5.16202
AD	7.77761	5.68078	5.90332	6.95788	6.22254	5.76789	5.79246	6.35419	5.22116	4.75199
AD	5.71681	7.39794	5.60932	6.36557	5.85996	5.4124	5.84033	5.27479	4.89471	4.80936
AD	6.86598	6.87781	4.96279	5.83131	6.12442	5.37189	5.59938	6.51178	5.02292	4.77386
AD	6.72958	5.33792	7.14945	7.7601	7.88129	7.02144	8.01488	7.599	6.7122	5.8948
AD	9.22485	5.59755	5.03964	7.11398	6.16564	5.30748	5.82979	5.8448	5.19172	4.19266
AD	7.45237	5.22823	7.09413	7.47024	7.91782	7.09947	8.16831	8.039	7.40481	6.31544
AD	5.34709	6.55136	7.00543	7.17882	7.18517	6.57201	6.82691	7.12797	6.08574	5.34729
AD	4.2247	7.02838	4.6237	5.07734	5.00207	4.48928	4.44403	4.63803	4.30955	4.74653
AD	6.66672	6.95426	5.90254	6.62694	6.22856	5.75095	6.29064	6.15119	5.13504	5.66348
AD	8.88268	5.13686	5.77281	6.77268	6.77088	5.82127	5.85491	6.71053	5.72893	5.48538
AD	7.40566	5.82776	6.29005	6.88136	6.50357	5.86356	5.76327	6.26508	5.2521	5.73491
AD	6.78109	6.88743	6.21893	7.14847	7.13793	6.28393	6.37439	7.01022	5.84499	5.306
AD	4.8389	7.95823	8.24259	8.10207	7.72768	7.56577	9.03115	7.99991	8.07936	6.47019
AD	6.63312	5.35995	6.3278	6.31452	5.87538	5.71899	6.57328	6.43924	5.16449	4.62328
AD	6.35828	5.59479	7.84386	8.3985	8.04509	7.53338	8.64607	8.12279	7.90736	6.51086
AD	6.95995	7.30703	5.92661	6.33909	6.39699	5.53363	5.92443	6.07454	4.97831	4.88838
AD	7.42164	6.18654	6.85611	7.35833	7.6101	6.51215	7.9432	7.60094	7.22463	6.02028
AD	6.03264	5.75218	7.13818	7.41299	7.6345	6.43735	6.9759	7.37869	6.75271	5.52568
AD	7.31232	8.49982	6.26801	6.57372	6.27213	5.92779	5.78111	6.36542	5.15935	4.31473
AD	9.08967	5.78673	6.29914	7.40227	6.78922	6.39406	7.02607	7.00351	6.29038	5.72298
AD	6.75058	7.47529	6.29063	5.69823	5.90449	5.34934	5.24949	6.3835	5.17882	4.28472
AD	6.72428	7.02106	6.46501	6.84168	6.2714	6.06357	6.38245	6.55247	5.48541	5.12096
AD	6.60725	5.21731	6.75724	6.86698	6.90911	6.24646	6.56943	6.85656	5.81254	5.63777
AD	6.21186	5.82453	6.18021	7.60854	7.42666	6.54874	7.86491	7.51795	7.4993	6.21676
AD	7.12208	6.67568	5.55324	6.5721	5.88099	5.77911	5.74364	6.09602	5.00145	4.72475
AD	6.10039	6.23971	6.70704	6.71784	6.48035	5.65223	6.70603	6.25923	5.50433	5.19003
AD	6.82651	5.06016	7.83729	7.67152	7.4671	7.36421	8.89607	8.1284	7.98398	6.48717
AD	7.19199	6.07257	5.95853	6.46478	5.95809	5.80117	6.07522	6.12144	5.20362	4.71061
AD	8.50178	5.7813	6.43931	7.36419	6.82434	6.27394	6.6424	6.92424	6.01619	5.46688
AD	7.27884	6.05851	6.2821	7.0428	6.03709	6.04368	6.21343	6.20672	5.3642	5.32638
AD	6.13447	6.04502	6.54674	6.62359	5.75289	5.80439	6.03104	5.90808	4.97818	4.82255
AD	6.2452	5.74471	5.854	6.73771	6.78149	5.57042	6.31569	6.11121	5.07732	4.24063
AD	6.69246	6.06296	5.72151	6.28327	6.60722	5.66266	5.65953	6.84438	5.5954	5.30563
AD	6.01825	5.32336	6.50384	6.67594	7.36285	6.17921	6.17928	7.2078	6.03976	5.906
AD	6.04823	6.38956	6.27876	7.44749	6.93081	6.33435	7.4583	7.35734	6.27155	5.24127
AD	5.8998	5.29447	5.10856	6.36501	5.87207	5.68419	5.66846	6.09699	4.9128	4.39324
AD	5.62041	7.65604	5.47792	5.90107	5.86372	5.39636	5.55207	5.59032	4.87846	5.34222
AD	7.05804	5.22917	7.23779	7.20943	6.77015	6.27695	6.8038	7.56249	6.27743	5.56164
AD	7.58459	4.92674	6.10111	6.58598	6.4759	5.85527	6.79632	6.32426	5.49098	5.7758
AD	8.10009	5.00464	6.84691	7.67913	6.28545	6.28658	6.61369	7.35419	5.80663	5.01661
AD	5.58749	6.23449	5.9958	6.60491	6.89482	5.97173	6.16058	6.58593	5.59428	4.27327
AD	6.63543	4.85685	6.54805	7.43201	6.71919	6.55982	6.69982	7.10455	6.21841	5.12011
AD	5.50333	7.14216	4.98775	5.69027	6.85566	5.14762	5.64965	6.10009	4.99863	5.42222
AD	8.14114	6.73068	6.44517	7.34478	5.90122	6.31523	6.53801	6.1747	5.65572	5.45751
AD	7.21007	7.98927	6.96188	7.1678	6.76509	5.95435	6.3319	6.76889	5.99741	5.43071
AD	7.3877	6.30239	5.75025	6.78839	7.21236	5.83777	6.8154	7.37013	5.9586	5.51247
AD	5.06175	7.8536	5.62307	5.77073	6.08993	5.5023	5.45986	5.73131	4.9336	5.29157
AD	6.67079	5.7003	6.17449	6.42924	5.84271	5.90628	5.39318	6.06352	5.27089	4.39465
AD	7.19203	6.55096	5.34847	6.38571	6.35326	5.40013	5.62009	5.85264	4.9568	5.24153
AD	6.75599	5.22109	5.89697	6.92803	6.32978	5.96254	5.71467	6.81071	5.05844	5.22639
AD	6.71707	5.73182	5.71224	6.35849	6.22402	5.63114	5.8962	6.14793	5.13584	4.91244
AD	7.12734	4.58208	5.82721	6.52712	6.02606	6.01176	4.77708	6.62656	4.63634	4.51284
AD	6.12702	6.95396	5.94728	6.30092	6.77078	5.78838	6.86436	6.6512	5.74564	5.40738
AD	7.83879	4.52149	6.81291	7.08008	6.59097	6.54525	6.3533	6.78347	5.94972	5.27259
AD	8.46023	5.55396	7.04633	8.06084	7.48211	6.94528	7.64499	7.56524	6.92639	6.17781
AD	5.42775	5.88901	7.03799	6.93265	7.12419	6.40815	7.99671	7.19953	6.51236	5.47211
AD	8.39938	5.47121	5.43337	6.81822	6.93392	6.17268	6.88526	7.66537	6.28412	5.88607
AD	7.61696	5.83115	6.49277	7.63564	6.55825	6.69602	7.11265	7.06462	6.43394	6.04416
AD	7.88776	6.30707	6.02711	6.31129	6.90212	5.56337	6.64206	6.97394	5.95958	4.93874
AD	5.74264	5.27823	6.77947	6.7958	6.25893	6.22431	5.83444	6.82905	5.37434	5.18797
AD	7.62097	6.07212	5.04723	6.47896	6.03819	5.48969	5.15753	5.60926	4.86086	5.3748
AD	7.33156	6.5041	6.89615	7.17136	5.94901	6.28558	6.59804	6.20598	5.41592	5.20921
AD	6.74702	5.35139	6.79263	7.6284	7.36632	6.57212	7.09765	7.70439	7.19665	5.40605
AD	6.43356	7.89103	6.19958	6.23436	6.90628	5.66011	7.06337	6.82181	5.58141	5.79626
AD	6.89486	7.18879	6.68775	7.28576	6.71387	6.51369	6.27577	6.44515	5.53645	5.2411
AD	8.38624	5.91955	5.85069	7.31527	6.63511	6.10343	6.96964	7.27726	6.51373	5.8801
AD	7.99987	6.44831	5.55936	6.68645	6.34194	5.82201	5.41831	5.98064	5.39122	4.72814
AD	6.62047	6.63856	6.97086	7.35606	5.84173	6.29377	6.65844	6.13454	5.60638	4.81332
AD	6.96481	7.48477	6.11484	6.50154	6.50238	5.46776	7.18354	6.96405	5.86025	5.61565
AD	4.4285	7.46736	5.02914	5.5467	5.45298	5.17494	5.64631	5.67647	4.87988	5.60776
AD	6.16068	6.64135	5.18511	5.93733	5.89855	5.20761	5.48608	5.9489	4.49925	5.24227
AD	6.25787	5.59861	7.83401	7.45524	7.12139	6.51252	7.63344	7.27844	6.62356	5.3871
AD	6.08318	5.3334	6.66738	6.79382	5.77047	5.85161	6.09881	5.32898	4.9334	5.13083
AD	5.75314	6.82937	6.07375	5.88763	5.9958	5.33246	6.53273	6.32406	4.78009	6.23043
AD	5.7288	7.97731	6.43734	6.62181	7.11987	5.97687	6.77859	6.94614	5.69182	5.53985
AD	8.49183	6.14775	7.35006	7.67455	7.10184	6.17177	7.74636	7.12372	6.13477	5.73755
AD	8.42385	5.82827	5.67506	6.22261	7.11073	5.50254	6.53485	6.1907	6.0919	5.36003
AD	7.31728	7.66365	6.02436	7.30777	6.54009	6.62588	6.55515	6.38826	5.80933	4.8898
AD	7.56447	5.23171	6.75567	7.21077	7.01113	6.11908	7.13853	7.33063	6.03745	4.64558
AD	6.19331	5.57043	6.43849	6.3293	6.63648	5.75666	6.38559	6.45059	5.52513	5.28625
AD	6.22358	5.15595	5.39539	6.205	5.89363	5.55904	4.88147	6.12438	4.45366	5.64759
AD	6.56783	8.09286	5.35171	6.26208	7.06915	5.5145	5.92572	6.42972	5.50323	5.37807
AD	6.88621	6.7272	7.38774	7.93065	7.9139	6.8336	8.03906	7.83559	7.11379	5.78316
AD	9.1266	6.22344	5.75708	6.79667	7.09107	5.51713	6.05042	6.36516	5.38247	5.08941
AD	7.58269	6.79559	6.69612	7.36935	6.77197	6.49358	6.75947	6.8468	5.69968	5.47905
AD	6.58213	6.68432	5.95334	6.34243	5.45843	5.63602	5.43569	5.53626	5.1033	4.72491
AD	7.72304	4.5581	6.09039	6.29135	5.92157	5.71464	5.78404	6.34912	5.14706	5.08315
AD	6.28307	6.69744	5.62323	5.85823	5.65307	5.44206	5.78358	5.73834	5.21222	5.12348
AD	6.05007	5.32373	5.53329	5.75554	5.63453	5.5461	5.72517	5.47052	5.25046	5.2752
AD	9.06757	5.20006	6.52831	8.03697	7.35228	7.07916	7.93375	7.80327	7.34697	5.6786
AD	7.14453	6.28996	5.9799	6.51536	6.81804	5.94042	7.16712	6.78107	5.61795	5.49675
AD	6.41841	5.95653	5.167	6.03571	5.92264	5.38663	5.85305	5.47394	5.17289	5.03872
AD	5.4211	6.60691	6.19973	6.33505	6.45552	5.79285	5.82003	6.14499	5.0761	5.90613
AD	6.22385	8.03439	6.07969	6.88805	6.59768	5.66805	6.46509	6.16331	5.30774	5.05965
AD	5.66827	5.80524	6.09588	7.26568	6.7425	6.41789	6.96971	6.56148	5.86567	5.60175
AD	6.34576	7.62331	6.90122	6.79431	5.7911	5.83302	5.85579	6.45613	5.22219	4.88415
AD	6.29087	5.90249	6.21704	5.80758	6.37573	5.36293	6.25206	6.60193	5.37218	5.43138
AD	7.45174	5.11651	6.55764	7.12924	6.78605	6.14155	6.76977	6.63656	5.68855	5.44615
AD	5.61088	6.86249	6.46562	5.99279	5.74708	5.46951	5.61413	5.64862	5.12895	5.25788
AD	7.14018	5.28579	6.08177	6.63705	5.89617	5.9068	5.72478	5.71243	5.16838	5.43078
AD	7.69891	4.84829	6.17947	6.96513	6.10243	5.67983	6.02895	6.24716	5.44625	4.92056
AD	8.59647	7.61773	5.47293	6.3505	5.86114	5.37689	6.33481	6.46586	5.53752	4.50031
AD	5.85947	6.81647	6.81813	6.49036	5.73429	5.89064	5.64654	5.89031	5.06192	5.0148
AD	6.74075	8.25934	6.66728	6.98869	6.19967	5.92653	6.22911	6.53007	5.51008	5.11661
AD	6.75233	7.17849	5.81408	6.96513	6.71419	5.7387	7.08833	6.38758	5.41668	5.06807
AD	7.50085	6.42681	5.88155	6.07824	5.84627	5.58755	6.35433	6.38995	5.39519	4.6523
AD	8.03753	4.83879	6.77173	6.79064	6.74153	6.11072	6.2642	6.69444	5.50757	4.83755
AD	6.05138	6.12386	5.97051	6.09139	6.21612	5.70106	6.31734	6.40666	5.23921	5.45593
AD	7.08139	5.06544	5.69918	6.04193	6.41753	5.4576	6.29835	6.09158	5.39468	5.16222
AD	5.78323	6.28403	5.96048	6.77797	6.62743	5.81845	6.59898	6.41079	5.41126	5.03817
AD	6.52289	5.79028	6.09138	7.16054	7.21689	5.93138	7.17033	6.72533	5.74497	5.05803
AD	7.42922	5.51324	6.48397	7.23369	6.39824	6.08686	6.64226	6.69239	5.64183	5.49263
AD	7.77251	6.97859	6.69099	6.9549	6.21866	6.1827	6.76977	6.66213	5.59021	5.13706
AD	5.3945	5.22724	7.61392	6.69606	6.71325	5.86746	6.97247	6.49884	5.41603	5.82511
AD	6.01426	6.21999	7.47664	8.01631	7.88134	7.276	8.31964	8.49083	8.41405	6.56291
AD	6.44807	7.13891	5.47695	6.2978	6.99867	5.60934	6.43318	5.90938	5.19906	5.08722
AD	4.84671	4.79457	6.45988	6.07531	6.27191	5.80432	6.22631	5.93091	5.25347	4.97991
AD	7.48619	5.64694	6.92356	7.2749	7.24885	6.36498	7.82737	8.12961	7.24918	5.98464
AD	6.31081	7.8437	5.5205	6.57255	6.4873	5.74597	5.97385	5.78456	5.11143	5.01704
AD	6.58213	7.72639	5.61564	6.87845	6.66974	5.77584	6.35273	5.91147	5.33885	5.34901
AD	6.68387	6.29226	6.23712	6.62543	6.66445	5.46005	6.25345	6.10032	5.24655	4.80807
AD	8.15206	6.37593	6.28426	7.95992	7.57817	6.8964	8.28928	8.04296	7.32037	5.57777
AD	7.52853	5.63473	5.59963	7.27773	6.35222	6.11996	6.0596	6.63729	5.53071	5.0591
AD	7.30833	5.0451	6.30898	7.3808	6.80671	6.24841	7.04263	6.67844	5.86375	5.48373
AD	5.82072	7.19749	6.44639	7.87393	8.0251	6.94218	8.5156	8.19691	7.80459	6.24737
AD	7.88347	5.65917	6.88933	7.62808	6.40924	6.29202	6.08586	6.55572	5.58482	5.24459
AD	6.9449	6.09941	5.4633	6.04329	6.7425	5.29461	6.3696	6.13512	5.12565	4.88679
AD	7.27424	7.38798	6.12818	6.25299	6.54526	5.35862	6.57631	6.20214	5.27901	4.97141
AD	6.52958	5.84305	6.18378	7.17499	7.00522	6.60337	7.68589	6.90808	6.30289	5.20908
AD	6.06826	5.9555	5.98527	6.91016	6.53055	6.1778	5.83821	6.57218	5.08975	4.66844
AD	6.18941	6.79271	5.35917	6.17935	5.99208	5.46553	5.83546	5.7192	5.24956	5.15906
AD	7.10097	7.8437	6.50023	6.80463	7.12966	6.05628	7.04845	6.49684	5.80542	5.10559
AD	6.53302	5.88686	6.54353	6.76183	5.66456	5.98458	5.49938	6.12218	5.32602	5.31097
AD	5.96205	5.7104	5.29823	6.65576	6.20516	5.49167	6.26494	6.17379	5.55405	4.47715
AD	7.19257	7.79308	6.03341	6.67618	6.903	5.9015	6.94386	6.51753	5.6451	5.20976
AD	7.29707	5.15024	5.75804	6.59846	6.0857	5.686	6.01321	5.8993	5.16023	4.89021
AD	6.81029	4.74798	6.47993	6.80562	6.66974	5.93321	6.62385	6.37541	5.55254	5.21114
AD	7.0234	5.4436	6.19357	7.07352	6.31553	5.92834	6.58951	6.72203	5.83012	4.939
AD	7.83056	6.54488	6.21438	6.44732	6.31209	5.73381	6.30827	6.09677	5.1791	4.86788
AD	6.60676	7.31508	6.01426	6.75401	6.15439	5.989	5.91861	6.15309	5.3244	4.80843
AD	6.59116	6.34663	6.59101	6.3778	5.87001	5.70662	6.17095	6.32762	5.30277	4.86802
AD	6.78073	5.2073	6.42244	7.13294	6.27732	6.04763	6.14695	6.48724	5.43294	4.72651
AD	6.32676	5.03673	6.15939	6.45486	5.8684	5.94378	5.67831	5.82514	5.25399	5.10268
AD	6.84536	6.09715	6.43543	7.87816	7.35635	6.99255	7.75259	8.2206	7.55229	6.31989
AD	7.91285	6.57171	5.82942	6.25299	6.29409	5.61169	6.35433	6.35447	5.41521	5.00435
AD	5.5068	6.90943	6.77399	6.5679	6.27318	5.8361	6.47801	6.64339	5.58897	4.82218
AD	4.31417	6.88775	6.55017	7.09255	7.48014	6.30897	7.38334	7.63091	6.63018	5.80538
AD	8.22124	5.26382	7.37123	7.46	6.74436	6.3902	7.33523	7.2889	6.46485	5.41708
AD	6.24231	6.42312	6.17469	6.40721	6.2437	5.57641	6.13243	6.48061	5.37013	5.08491
AD	8.39797	5.33226	7.13043	7.52971	6.79713	6.71607	6.16113	6.88611	5.91544	5.2709
AD	5.59575	7.73198	6.84985	6.41702	6.22912	5.92953	5.78882	5.72222	5.1781	5.23201
AD	7.77513	6.27561	7.06978	6.82415	6.65028	5.85336	7.20251	7.4052	6.17392	5.46075
AD	7.344	7.47929	7.44661	7.16638	6.84431	6.25717	7.19723	7.35649	6.4515	5.08978
AD	7.16831	5.8073	7.79444	7.78908	7.5165	6.90134	8.198	8.00379	7.55323	5.96772
AD	7.78837	7.05093	7.10532	7.35447	7.57354	6.16578	7.76726	7.52361	6.46069	5.60244
AD	7.24749	5.16142	6.13452	6.56252	5.88057	5.7805	5.67041	6.61791	5.09731	4.99253
AD	6.66941	5.86132	6.61624	6.67535	6.08622	5.7682	5.88378	6.16532	5.17142	5.101
AD	6.58556	6.21887	6.85166	6.6855	6.23702	5.92984	6.77544	6.42424	5.61703	5.13642
AD	7.24517	5.93569	6.78501	7.06364	6.55501	6.08577	6.28945	6.7481	5.46728	5.08068
AD	6.48038	7.07317	7.3346	6.96719	6.38004	6.1669	6.10791	6.37018	5.28276	5.30188
AD	7.05726	5.34735	7.20663	6.81776	7.07891	6.01851	7.362	7.45397	6.18489	5.28369
AD	5.67176	6.59225	5.70039	6.49527	6.36336	5.94744	5.80604	5.6596	5.06571	5.32598
AD	6.80639	6.00891	6.03511	7.17382	5.98361	6.04393	5.75969	5.85452	5.164	4.9479
AD	5.98267	6.01757	6.02495	6.71721	7.06195	5.95113	7.52231	6.84499	5.92124	6.05448
AD	5.6554	8.24335	5.67777	6.43005	6.81903	5.9484	6.66486	6.19471	5.30182	5.3252
AD	7.4739	5.745	5.9774	7.00349	7.51346	6.29617	7.60377	6.98101	6.3997	5.53292
AD	7.23393	7.99582	5.96406	6.86736	7.04857	5.99346	7.11492	6.91946	6.15728	5.4735
AD	7.84452	5.85932	5.59554	6.65742	6.25577	5.74472	5.93327	6.15678	4.95736	4.79876
AD	6.74263	5.30513	6.04701	7.68839	7.3103	6.58216	7.7161	7.05254	6.67051	5.5969
AD	6.52289	5.35848	5.3622	6.10722	6.43653	5.37784	5.79155	6.30996	5.10993	4.90543
AD	5.29765	5.41626	6.32416	7.23986	6.55908	6.26121	6.58674	6.22248	5.3869	5.70808
AD	7.48619	5.23713	5.47621	6.60302	6.74347	5.80408	6.83453	6.52017	5.41736	5.32856
AD	6.1322	6.24465	5.59111	6.56252	7.05085	5.78812	6.38744	5.91634	5.27756	5.19406
AD	7.8652	6.64772	5.75252	6.98331	6.93386	5.7223	6.69927	6.26826	5.45034	5.07212
AD	5.80702	6.19797	6.08316	7.1702	6.25981	6.02839	6.01321	6.25728	5.43882	5.15333
AD	6.48568	6.90797	6.59621	7.19929	6.83146	6.3274	7.27698	6.81193	5.91919	5.10279
AD	6.3692	6.3804	5.77043	6.88412	5.93085	6.06176	5.65645	6.13588	5.15502	4.70755
AD	6.2579	5.78831	6.02564	7.10195	6.40196	6.08267	6.12673	6.25135	5.19124	4.79342
AD	5.84482	5.87661	6.54216	6.80364	6.20207	6.21785	6.23453	6.15309	5.29542	5.45564
AD	6.30001	6.05363	6.25548	6.82505	6.58799	5.71092	6.67188	6.2646	5.40854	5.09232
AD	5.89412	5.96091	6.20698	6.42805	7.03055	5.80888	7.35238	7.01936	5.7371	5.01914
AD	4.71718	6.87092	7.03786	8.0739	8.01683	7.40845	8.38145	8.16977	7.99803	6.72048
AD	7.45174	4.94249	5.64107	5.97104	6.22849	5.35785	6.0395	6.05325	5.022	4.9181
AD	7.00445	6.33102	6.28032	6.50831	6.53884	5.84843	6.57043	6.06914	5.39367	5.26381
AD	7.90382	6.53238	5.60905	6.49792	6.67584	5.60538	7.12605	6.31488	5.78355	5.16583
AD	5.89143	7.0582	5.59812	5.85581	6.66261	5.37429	6.56842	5.91918	5.16328	5.14981
AD	6.48904	7.55704	5.52152	6.7371	7.3103	5.79152	6.94113	6.56932	5.53118	4.55998
AD	3.68416	7.75069	7.34745	7.54611	7.51508	7.08084	8.15972	8.17858	7.30005	5.60443
AD	5.03727	6.17957	7.01885	7.11969	6.91536	6.24565	7.24828	6.97606	5.76722	5.3963
AD	6.7652	5.32634	6.09003	6.84908	5.59003	5.8793	5.56431	5.81946	4.99871	4.89676
AD	7.75064	5.34125	6.21509	6.87538	6.03622	5.78314	6.14571	6.32914	5.35056	4.75269
AD	7.57224	7.21175	6.32492	7.10073	6.20024	5.88825	5.8327	6.07342	5.26746	5.31855
AD	8.56137	6.10486	6.83446	7.26838	6.68369	6.54523	7.53624	7.36116	6.47168	5.13314
AD	6.44966	7.66731	5.9859	6.38434	6.08508	5.79391	5.85305	6.22464	5.21575	4.92056
AD	5.41363	5.9533	6.44679	6.77539	6.47798	5.85362	5.97495	6.24637	5.21211	5.38346
AD	7.14212	5.60509	5.47621	6.33998	5.54792	5.40856	5.52042	5.69817	5.01713	4.81956
AD	7.04701	5.14439	6.29112	6.71278	6.00429	6.04196	6.05553	6.62327	5.4703	4.84938
AD	7.09219	5.83806	6.60887	7.16897	6.26247	5.95537	6.4582	6.78774	5.60709	4.70648
AD	7.28111	6.49994	6.61773	6.87341	6.68904	5.9757	6.55432	6.76593	5.57433	5.22259
AD	7.15983	6.39752	6.93578	6.92226	6.78421	6.13048	6.66799	6.87279	5.49199	4.81802
AD	7.31051	5.90363	6.7502	6.82225	6.47271	6.16243	6.3189	6.70747	5.35391	5.20771
AD	5.09252	6.26432	6.87556	6.11373	5.74708	5.64941	5.79371	5.94942	5.12467	5.09669
AD	7.50818	5.31879	7.00322	6.7798	6.15125	5.90883	6.65647	6.65987	5.69399	5.26404
AD	7.3954	6.48387	6.21776	6.68714	6.28673	5.91445	6.64529	7.2825	5.43459	4.41598
AD	7.73667	5.62253	6.28146	7.01532	6.29208	5.70948	6.01765	7.07768	5.43275	4.74849
AD	7.26083	6.29953	6.66428	6.67455	6.04097	5.83219	5.79282	6.24691	5.14504	5.17557
AD	5.94196	5.84815	7.23898	7.05044	7.22069	6.56995	7.78187	7.68905	6.88113	5.42738
AD	9.04077	4.87221	8.01917	8.37192	7.46324	7.59911	8.47493	8.03962	8.0766	6.4115
AD	5.02072	8.85927	6.16811	6.1262	5.84779	5.70272	5.56293	5.60681	5.08342	5.08335
AD	8.54695	6.02178	7.14002	8.60206	8.16246	8.14093	8.77678	8.40768	8.22362	6.78191
AD	5.32708	8.30063	5.7097	6.82787	6.76255	6.05628	6.28803	6.24716	5.19423	5.06691
AD	6.67302	6.36504	5.58043	6.56949	6.40697	5.89064	6.24075	6.00358	5.23558	4.98215
AD	5.85947	7.43107	6.09174	6.90919	7.16465	6.11393	6.72975	6.47186	5.57933	5.21671
AD	6.8574	6.98893	6.08965	6.48482	6.60781	5.91175	6.82846	6.53529	5.49843	5.16798
AD	6.63996	6.39262	5.91676	6.71633	6.75425	5.88537	6.49851	6.10413	5.21491	5.33505
AD	6.28307	5.87266	5.5649	6.56716	6.17787	5.85813	5.99978	5.87891	5.06681	4.58171
AD	7.98817	4.97254	5.692	6.94242	5.67986	5.92349	5.73818	6.5986	5.06394	4.95845
AD	6.98374	6.43404	5.9987	6.78246	6.35438	5.86432	6.13808	5.82957	5.31837	4.96488
AD	6.02794	4.87799	6.61083	7.40869	7.23434	6.76403	6.49046	6.86669	5.84758	5.70489
AD	5.95555	7.67625	5.92309	6.43074	5.35229	5.84297	5.54827	5.90376	5.04669	4.79831
AD	6.45976	5.89228	6.06075	6.99736	6.38639	5.99217	6.09069	6.23513	5.24593	4.60538
AD	7.14988	6.42433	6.58041	7.21445	6.41375	6.15095	6.05273	6.49479	5.34657	5.13191
AD	6.7652	5.49862	6.84418	6.91125	6.61945	6.09133	7.27506	6.87138	5.82467	5.20552
AD	5.7126	5.35421	6.44889	7.16397	6.53555	6.05465	6.41452	7.08723	5.51306	4.43526
AD	5.04354	8.26858	5.68627	6.49931	6.38004	5.53849	5.73733	5.82059	5.05751	5.19363
AD	5.82844	5.62635	6.42024	6.44732	6.22912	5.895	5.9247	5.9451	5.25008	5.45986
AD	5.04986	6.01646	5.78513	6.04839	5.7333	5.63243	5.61748	5.74759	4.97741	4.82018
AD	6.02794	5.96395	5.84954	6.34812	5.52804	5.56576	5.7584	6.02161	5.10151	4.75237
AD	6.1697	5.25366	5.994	6.5021	5.91666	5.82996	5.48297	5.84603	5.08906	4.93057
AD	4.52259	6.73177	6.97659	6.93556	7.10024	6.50345	6.89783	6.76732	5.98668	4.99164
AD	7.70978	6.40742	6.53102	6.90864	6.94095	6.28817	6.77189	6.18866	5.47104	5.37328
AD	7.33394	7.04158	6.96953	6.8818	7.15022	6.71528	6.78462	5.42051	6.14367	5.49185
AD	3.88961	6.56929	7.05278	6.67541	6.57153	6.37069	6.83265	7.36195	5.84879	4.95742
AD	7.61251	6.90491	6.9556	7.14572	6.71681	6.38593	6.96213	6.84194	6.20156	5.28263
AD	4.01513	6.99953	6.84945	7.06401	6.83753	6.58992	7.1022	7.2186	6.24773	5.55295
AD	7.73377	6.6109	6.77893	7.3768	6.86885	6.17183	6.63571	6.91245	6.11282	5.28481
AD	7.73838	6.63031	6.48395	7.07573	6.8848	6.37796	6.51354	7.16115	5.82103	5.30592
AD	7.57305	7.10593	7.01709	7.43125	7.12965	6.66409	6.91454	6.17942	6.29238	5.42228
AD	7.94814	6.48847	6.47959	7.34075	6.86853	6.32804	6.68048	6.90628	6.1278	5.34711
AD	4.13473	7.12295	6.76333	6.99854	6.94313	6.26413	7.18159	7.44371	6.20346	5.35928
AD	7.07357	6.77146	6.82967	7.00542	6.91509	6.33185	6.88043	6.5	6.00183	5.25715
AD	3.8349	7.56597	6.49095	6.94118	6.95874	6.29258	7.21213	7.57057	6.24673	5.44719
AD	7.58325	6.52436	6.37574	6.8708	6.48731	5.71904	6.4853	6.8603	5.70102	4.84669
AD	7.64395	6.24066	6.41322	6.98636	6.41853	5.88664	6.86494	7.66254	5.96816	5.03155
AD	7.68024	7.17009	6.66769	6.74067	4.60216	5.77074	6.71053	7.86617	6.02218	5.27242
AD	4.15903	6.58626	6.81049	6.96683	6.89217	6.65988	7.29222	7.25204	6.43966	5.53085
AD	7.64481	6.16615	6.58101	6.8413	6.71133	5.74697	6.87128	7.2458	5.78876	5.1426
AD	8.0733	6.75524	6.70265	7.04303	6.74547	6.33165	7.19686	6.91197	6.16673	5.24679
AD	7.7505	6.29992	6.89829	7.3466	6.81933	6.50921	6.79285	7.10667	6.24498	5.53423
AD	6.55127	6.58462	6.57709	6.85704	6.86726	6.45715	6.88813	7.34856	6.22586	5.3228
AD	7.58264	6.58483	6.52003	7.03132	6.72186	6.14374	6.46878	7.27239	5.86824	5.19232
AD	7.56692	6.43887	6.62867	7.00931	6.86842	6.23524	6.85842	6.48973	6.01179	5.40109
AD	5.00149	6.02957	3.44329	3.61142	3.80769	3.05607	1.81887	2.12892	0.474391	5.43093
AD	7.62871	7.09793	6.43148	7.06785	6.59586	6.18244	6.4999	6.93988	5.88263	4.70982
AD	7.52682	5.84161	6.67634	7.02644	6.73642	6.14141	6.69171	7.49487	6.03914	5.13383
AD	6.51981	7.09422	7.17131	7.2806	7.02063	6.70935	6.97947	7.16348	6.38157	5.45223
AD	7.15403	6.12223	7.46661	7.15971	7.04676	6.98949	7.384	6.69118	6.67377	5.22146
AD	6.55562	6.66624	7.26491	7.1405	6.94309	6.71916	7.11466	7.45077	6.57483	4.73314
AD	7.94112	6.27284	6.24768	6.79626	6.29907	5.61597	6.08017	6.90705	5.47541	4.62664
AD	7.65702	6.36119	6.75063	6.92565	6.54486	5.95827	6.48398	6.66884	5.72403	4.84733
AD	6.9039	6.79454	6.4833	6.76823	6.57133	6.11887	6.60676	6.6281	5.80392	5.13282
AD	4.3136	6.61729	6.6884	6.80131	6.78152	6.44627	6.82141	6.93442	5.6825	4.49324
AD	7.50643	6.40609	6.70706	6.72702	6.53972	6.17869	6.7773	6.86365	5.74679	4.87949
AD	4.1735	6.60062	6.65215	6.71195	6.74957	6.40928	6.79868	6.89727	5.70076	4.57711
AD	7.57158	6.44025	6.4569	7.00787	6.81341	6.42142	6.7828	7.18998	5.66263	4.89582
AD	7.59631	6.51997	6.42716	7.09123	6.80946	6.48672	6.66514	7.11442	5.68338	5.08874
AD	7.80444	6.29925	6.80328	7.04572	6.61025	6.12699	6.49813	7.10818	6.05502	5.02338
AD	7.91807	6.6172	7.23586	7.36786	7.08678	6.67106	7.28147	7.21565	6.57172	5.54694
AD	7.66211	6.88714	7.32262	7.36556	6.78551	6.75856	6.90702	6.75583	6.41235	5.15778
AD	7.73977	5.91075	7.00295	7.55229	7.04257	6.81736	7.09953	6.83986	6.4297	5.32668
AD	7.72723	6.91719	6.55037	6.84671	6.84676	6.15632	6.48009	6.28593	5.74192	5.03496
AD	7.66391	6.47683	7.10885	6.97474	6.82443	6.20813	6.6498	6.22834	6.09959	5.2265
AD	8.31455	7.12459	7.24823	7.68947	7.54298	7.06992	6.40477	6.73349	6.08951	4.30098
AD	8.152	6.80264	7.11826	7.49766	6.98216	6.58887	7.01993	6.31732	6.28503	5.22841
AD	7.63526	6.2781	7.04826	7.19408	7.11429	6.35059	6.88533	6.87697	6.25563	5.22089
AD	7.32851	5.80937	6.7702	6.99912	6.96325	6.03435	6.62729	7.01956	6.13277	5.2138
AD	8.09107	7.10425	6.53781	7.07076	6.64563	6.06408	6.34695	6.40792	5.926	4.63338
AD	7.94888	6.78447	7.00303	7.37747	6.92938	6.58	6.48442	6.15266	6.15824	5.06882
AD	4.56593	5.5998	5.65269	7.0256	6.77236	6.27662	7.03121	5.81327	5.91144	6.40234
AD	7.10549	5.39829	5.93273	7.52042	6.96805	6.34133	6.94488	6.21248	6.23788	6.30146
AD	6.57105	4.54768	5.72327	6.9036	6.31398	6.02481	6.52703	6.75814	5.49588	5.82573
AD	7.39562	5.51979	5.94145	8.01965	7.09247	6.3443	7.16499	6.75587	6.70298	6.4655
AD	7.72148	4.39265	5.73449	7.6216	6.87408	6.25792	6.85258	7.00197	6.31454	6.18017
AD	3.66697	4.80051	5.09262	6.80201	6.02983	5.21519	6.16765	6.91523	5.36187	6.13087
AD	7.80791	6.4782	7.44578	7.45212	7.2312	7.0384	7.42263	6.42583	6.60095	5.43517
AD	8.03323	7.06694	6.7158	7.1818	6.74552	6.3191	6.37354	6.94342	5.78368	5.11906
AD	4.06542	6.06314	6.32927	6.6041	6.82959	6.14499	6.35702	6.83727	5.89174	5.33425
AD	7.1171	7.26239	6.8133	6.72146	6.72586	6.12428	6.58181	6.70702	5.90185	5.20957
AD	7.09169	5.42004	5.64716	7.74409	7.0002	6.24204	7.15279	6.57333	6.44749	6.21896
AD	4.73136	5.94706	5.66227	7.38835	6.84866	6.31751	7.09166	6.19973	6.24335	6.19745
AD	7.50987	6.11832	6.61235	6.97044	6.62931	5.95287	6.35432	6.58218	5.84508	5.04573
AD	7.49624	6.39535	6.84064	6.97928	6.35339	5.97323	6.52543	6.63304	6.23468	4.96594
AD	7.69752	5.7449	6.72107	7.38793	6.97945	6.37461	6.7264	6.73157	6.20697	5.06067
AD	7.81029	7.15806	6.97517	7.10628	6.72297	6.24482	6.67335	6.61563	6.1842	5.18842
AD	7.7705	7.47584	6.82767	7.29622	6.85831	6.31798	6.64828	6.41529	6.20638	5.1532
AD	7.01492	6.56762	7.19434	6.76186	6.7693	6.4479	6.93581	6.55036	6.26712	4.87521
AD	3.73637	5.67826	6.33984	6.39842	6.32583	5.92283	5.87826	7.07448	5.69853	4.63251
AD	6.79497	4.73662	5.34571	6.87148	5.86492	5.62257	6.59962	6.07181	4.8914	6.06084
AD	7.08891	4.40312	5.26044	7.7558	6.55498	5.99889	6.78143	6.91544	5.61899	6.19688
AD	7.65509	4.34937	6.22172	8.67406	7.20185	6.75721	7.5689	7.3536	6.96937	6.82254
AD	4.09282	4.90557	4.62664	5.93229	5.58076	5.18805	6.53452	6.10534	4.42614	6.06168
AD	7.57732	5.99495	6.50424	6.75155	6.44654	5.67417	6.299	6.97121	5.72196	4.79259
AD	7.88811	6.42548	7.04835	7.22872	6.99784	6.38293	7.08397	7.06442	6.32467	5.20106
AD	7.8237	6.50332	6.3983	6.921	7.03846	6.16628	5.99791	6.6812	5.37296	4.62105
AD	7.41599	6.43982	5.218	7.06207	6.89417	6.11369	5.40117	6.36566	4.5667	4.03223
AD	7.59486	6.26449	6.78573	7.09811	6.86928	6.2362	6.76628	6.86217	6.02015	5.30794
AD	7.10521	7.05848	6.94793	6.77537	6.97528	6.51263	6.9391	5.66288	6.11497	5.44358
AD	7.83114	6.91532	6.85804	7.04013	6.96028	6.2854	6.7597	6.27745	5.90996	5.28345
AD	8.30337	7.23123	6.49617	7.14998	6.77609	6.38555	6.46266	6.31749	5.61117	5.15398
AD	8.2022	6.67299	6.61084	7.17726	6.83735	6.31479	6.62814	6.45102	5.8178	5.26922
AD	6.9944	5.7111	5.92144	7.56029	6.93207	6.4077	7.15787	6.4064	6.22967	6.27698
AD	6.95756	4.88407	6.64423	7.9293	7.37004	7.05729	8.12224	7.01352	6.52732	6.76751
AD	7.8452	7.37319	7.25294	7.12809	6.91506	6.67878	7.04032	6.49792	6.39032	5.38827
AD	8.3405	6.86575	7.17058	7.49483	7.00887	6.88721	6.96419	6.06795	6.34206	5.1391
AD	7.82561	7.22735	7.22375	7.38527	6.85639	6.81834	7.00528	6.72183	6.47384	5.05045
AD	7.88223	7.69952	7.10273	7.40121	7.03706	6.80108	6.91316	6.3534	6.36734	5.24329
AD	3.66953	5.63874	6.79004	6.7206	6.64797	6.5494	6.41669	7.23652	6.23356	5.1361
AD	7.64228	6.87652	7.19148	7.04769	6.7893	6.62223	6.96187	6.14487	6.26659	5.14527
AD	6.88862	4.74843	6.67573	7.89465	7.36261	7.18702	8.07848	6.87018	6.55734	6.74438

## Sheet: E-MTAB-6094-10-exp
ID	Group	CMTM2	DDIT4	LDHB	NDUFA1	NDUFB2	NDUFS5	RPL17	RPL21	RPL26	NDUFAF2
		0.0486818	0.0141926	0.0300198	0.0616553	0.0581014	0.014321	0.121632	0.0262484	0.364599	0.776834
CDA02	CTRL	10.9254	12.0211	16.422	15.0178	15.0437	14.9699	16.8198	18.0198	17.2042	11.0647
CDA07	CTRL	10.6129	12.9739	16.3595	15.9365	15.7629	15.2473	16.5334	18.1251	16.606	10.8866
CDA08	CTRL	10.4603	13.0488	15.8374	15.098	15.8915	15.2163	16.7867	17.9883	17.9693	11.0966
CDA10	CTRL	10.0937	12.4795	15.7457	15.892	15.7467	15.1246	16.6649	18.1098	16.9595	10.8515
CDA18	CTRL	12.2315	11.7864	16.8139	15.8803	14.5113	15.6186	16.7052	18.9888	17.1895	10.0625
CDA19	CTRL	11.6253	11.6296	15.8775	14.9184	14.9446	15.0163	16.9585	17.9252	17.3024	10.6071
CDA20	CTRL	11.6042	11.3074	15.6626	15.2928	15.0206	15.2037	17.0476	18.9592	17.2471	10.6945
CDA21	CTRL	12.8137	11.1724	16.2897	14.9741	15.1213	15.2289	16.9321	18.0031	17.1143	10.5049
CDA22	CTRL	11.9374	11.7429	15.5555	15.1172	14.7501	15.841	16.8613	17.9728	17.1557	10.5428
CDA23	CTRL	12.1415	11.7699	15.3463	14.7998	15.7215	15.604	16.7102	17.9885	17.2244	9.71188
CDA24	CTRL	11.6061	11.518	15.7498	15.0747	14.9658	14.7751	16.7863	18.1178	17.1058	10.5992
CDA25	CTRL	10.7347	11.4885	16.1797	14.8197	14.7327	14.8419	17.0517	18.1608	17.0292	10.7194
CDA26	CTRL	12.1013	11.3735	15.7055	14.5936	14.5824	15.6963	16.6822	18.031	16.9626	10.2059
PDA06	AD	10.4081	13.7509	15.1653	14.9371	14.5083	14.6311	16.6151	17.8958	16.6469	10.4687
PDA09	AD	11.4593	12.9107	15.4039	14.9892	14.9933	14.7505	16.607	18.1655	16.9149	10.6972
PDA11	AD	12.845	12.9265	15.6752	14.8543	14.3702	14.7249	16.9051	17.9965	17.1517	10.2811
PDA12	AD	10.9336	12.5019	15.6351	14.9468	14.9186	15.1368	16.6729	18.1675	16.922	10.6964
PDA13	AD	8.7185	13.2499	15.1599	14.8396	14.712	15.047	16.519	18.1158	17.0847	10.5895
PDA26	AD	10.6883	12.19	15.3185	14.1747	14.257	15.3275	16.7655	17.9383	17.2548	10.7586
PDA30	AD	11.4793	12.7276	15.2188	15.2296	15.3153	15.3397	16.7348	18.0306	17.2651	10.6944
PDA33	AD	9.60747	11.8544	15.4495	15.0979	15.301	15.0794	16.7089	17.996	17.2928	10.849
PDA35	AD	10.4352	12.9691	16.2963	15.045	14.8152	14.8088	16.1343	17.9323	17.2101	10.5788
PDA36	AD	9.77589	12.588	16.1249	15.1048	14.87	15.0948	16.1119	17.031	17.2101	10.5092
PDA37	AD	10.6623	12.9889	15.9555	15.0337	14.5408	14.7982	16.0822	18.1607	17.096	10.7002
PDA39	AD	9.55599	12.5052	15.4834	14.9501	14.7793	14.8923	16.955	18.1072	17.1044	10.4158
PDA40	AD	9.25275	12.2573	15.8912	15.1133	14.8433	14.9448	16.9576	18.0405	17.0108	10.51
PDA41	AD	12.3658	11.8393	15.6339	14.984	14.8941	15.1153	16.7417	17.1397	16.9654	10.4327
PDA42	AD	9.72496	11.5139	15.5792	14.2749	14.9863	15.0618	16.8375	17.0202	16.8909	10.652
PDA43	AD	11.754	12.4746	15.5018	15.1732	15.2553	15.2794	16.6664	17.9177	17.1792	10.879
PDA45	AD	10.671	11.7461	16.3483	14.9341	14.7485	15.118	17.1282	18.1403	17.1172	10.6668
PDA46	AD	13.4113	12.3362	15.0799	14.8088	14.8228	14.6108	16.5058	17.6675	17.0174	10.2889
PDA47	AD	12.8293	12.1021	15.4777	14.9	15.108	14.9462	16.7154	17.8891	17.1035	10.4312
PDA48	AD	11.0729	12.9208	15.93	14.9509	14.6742	14.9031	16.9147	17.9965	17.1394	10.3258
PDA50	AD	9.10563	12.0649	15.6701	14.9924	14.9939	15.0465	17.0116	18.1084	17.096	10.3033
PDA51	AD	8.58747	11.0851	16.1346	14.8433	14.8125	14.905	16.9354	18.0994	16.9852	10.305
