# Supplementary material for: Development of a novel immune infiltration-related diagnostic model for Alzheimer’s disease using bioinformatic strategies
Source: Front Immunol. 2023 Jul 20;14:1147501. doi: 10.3389/fimmu.2023.1147501 (PMC10400274; doi:10.3389/fimmu.2023.1147501)
Supplement: Supplementary file 1 [file DataSheet_1.zip › table/table S7.xlsx]

## Sheet: CTD_D000544_chemicals_202201230
Chemical Name	Chemical ID	CAS RN	Disease Name	Disease ID	Direct Evidence	Inference Score	Reference Count
Copper	D003300	7440-50-8	Alzheimer Disease	MESH:D000544	marker/mechanism	40.52	102
Cadmium	D002104	7440-43-9	Alzheimer Disease	MESH:D000544	marker/mechanism	51.31	96
Zinc	D015032	7440-66-6	Alzheimer Disease	MESH:D000544	marker/mechanism	61.95	96
Particulate Matter	D052638		Alzheimer Disease	MESH:D000544	marker/mechanism	33.01	94
Ozone	D010126	10028-15-6	Alzheimer Disease	MESH:D000544	marker/mechanism	36.25	90
Streptozocin	D013311	18883-66-4	Alzheimer Disease	MESH:D000544	marker/mechanism	64.48	86
Copper Sulfate	D019327	7758-98-7	Alzheimer Disease	MESH:D000544	marker/mechanism	17.56	85
Hydrogen Peroxide	D006861	7722-84-1	Alzheimer Disease	MESH:D000544	marker/mechanism	47.84	83
Glucose	D005947	50-99-7	Alzheimer Disease	MESH:D000544	marker/mechanism	49	76
Acrolein	D000171	107-02-8	Alzheimer Disease	MESH:D000544	marker/mechanism	20.02	70
Aluminum	D000535	7429-90-5	Alzheimer Disease	MESH:D000544	marker/mechanism	22.32	70
Nitric Oxide	D009569	10102-43-9	Alzheimer Disease	MESH:D000544	marker/mechanism	41.64	68
Iron	D007501	7439-89-6	Alzheimer Disease	MESH:D000544	marker/mechanism	29.82	65
Dichlorodiphenyl Dichloroethylene	D003633	72-55-9	Alzheimer Disease	MESH:D000544	marker/mechanism	48.94	65
Cholesterol, Dietary	D002791		Alzheimer Disease	MESH:D000544	marker/mechanism	48.13	64
Fluorides	D005459		Alzheimer Disease	MESH:D000544	marker/mechanism	33.81	60
27-hydroxycholesterol	C076996		Alzheimer Disease	MESH:D000544	marker/mechanism	46.11	60
Aluminum Chloride	D000077410		Alzheimer Disease	MESH:D000544	marker/mechanism	47.6	57
cupric chloride	C029892	7447-39-4	Alzheimer Disease	MESH:D000544	marker/mechanism	28.67	56
Celecoxib	D000068579		Alzheimer Disease	MESH:D000544	marker/mechanism	23.73	53
4-hydroxy-2-nonenal	C027576	29343-52-0	Alzheimer Disease	MESH:D000544	marker/mechanism	26.94	53
Reactive Oxygen Species	D017382		Alzheimer Disease	MESH:D000544	marker/mechanism	29.39	53
Serotonin	D012701	50-67-9	Alzheimer Disease	MESH:D000544	marker/mechanism	24.85	51
Homocysteine	D006710	454-28-4	Alzheimer Disease	MESH:D000544	marker/mechanism	29.83	50
Nitrites	D009573		Alzheimer Disease	MESH:D000544	marker/mechanism	22.88	44
Lipid Peroxides	D008054		Alzheimer Disease	MESH:D000544	marker/mechanism	16.06	43
Ceramides	D002518		Alzheimer Disease	MESH:D000544	marker/mechanism	18.58	43
24-hydroxycholesterol	C044563	474-73-7	Alzheimer Disease	MESH:D000544	marker/mechanism	9.78	40
Sodium Fluoride	D012969	7681-49-4	Alzheimer Disease	MESH:D000544	marker/mechanism	22.71	37
Colchicine	D003078	64-86-8	Alzheimer Disease	MESH:D000544	marker/mechanism	31.87	26
Kainic Acid	D007608	487-79-6	Alzheimer Disease	MESH:D000544	marker/mechanism	30.99	22
Cysteine Proteinase Inhibitors	D015853		Alzheimer Disease	MESH:D000544	marker/mechanism	16.75	14
Galactose	D005690	26566-61-0	Alzheimer Disease	MESH:D000544	marker/mechanism	33.71	10
Folic Acid	D005492	59-30-3	Alzheimer Disease	MESH:D000544	marker/mechanism|therapeutic	29.72	100
Lithium	D008094	7439-93-2	Alzheimer Disease	MESH:D000544	marker/mechanism|therapeutic	26.53	55
Vitamin B 12	D014805	68-19-9	Alzheimer Disease	MESH:D000544	marker/mechanism|therapeutic	16.07	53
Nanotubes, Carbon	D037742		Alzheimer Disease	MESH:D000544	therapeutic	27.57	101
Resveratrol	D000077185		Alzheimer Disease	MESH:D000544	therapeutic	53.7	95
Plant Extracts	D010936		Alzheimer Disease	MESH:D000544	therapeutic	26.52	91
Indomethacin	D007213	53-86-1	Alzheimer Disease	MESH:D000544	therapeutic	27.55	83
Nicotine	D009538		Alzheimer Disease	MESH:D000544	therapeutic	48.42	78
Dronabinol	D013759		Alzheimer Disease	MESH:D000544	therapeutic	21.27	77
Rosiglitazone	D000077154		Alzheimer Disease	MESH:D000544	therapeutic	47.28	76
Curcumin	D003474	458-37-7	Alzheimer Disease	MESH:D000544	therapeutic	54.6	76
Cannabidiol	D002185	13956-29-1	Alzheimer Disease	MESH:D000544	therapeutic	26.18	74
Melatonin	D008550	73-31-4	Alzheimer Disease	MESH:D000544	therapeutic	58.24	66
Raloxifene Hydrochloride	D020849		Alzheimer Disease	MESH:D000544	therapeutic	36.52	63
notoginsenoside R1	C072936		Alzheimer Disease	MESH:D000544	therapeutic	51.08	63
Acetylcholine	D000109	51-84-3	Alzheimer Disease	MESH:D000544	therapeutic	31.68	59
Donepezil	D000077265	120011-70-3	Alzheimer Disease	MESH:D000544	therapeutic	24.67	56
Ibuprofen	D007052	15687-27-1	Alzheimer Disease	MESH:D000544	therapeutic	25.97	55
Berberine	D001599	2086-83-1	Alzheimer Disease	MESH:D000544	therapeutic	42.7	55
Biological Products	D001688		Alzheimer Disease	MESH:D000544	therapeutic	32.11	52
Memantine	D008559	19982-08-2	Alzheimer Disease	MESH:D000544	therapeutic	19.04	50
sulindac sulfide	C025462	32004-67-4	Alzheimer Disease	MESH:D000544	therapeutic	19.96	50
Galantamine	D005702	357-70-0	Alzheimer Disease	MESH:D000544	therapeutic	15.82	49
Paroxetine	D017374	61869-08-7	Alzheimer Disease	MESH:D000544	therapeutic	22.21	48
Trichlorfon	D014236	52-68-6	Alzheimer Disease	MESH:D000544	therapeutic	26.42	48
Deferoxamine	D003676	70-51-9	Alzheimer Disease	MESH:D000544	therapeutic	32.09	48
Amphotericin B	D000666	1397-89-3	Alzheimer Disease	MESH:D000544	therapeutic	13.29	47
icariin	C056599	489-32-7	Alzheimer Disease	MESH:D000544	therapeutic	19.53	47
N2-((2S)-2-(3,5-difluorophenyl)-2-hydroxyethanoyl)-N1-((7S)-5-methyl-6-oxo-6,7-dihydro-5H-dibenzo(b,d)azepin-7-yl)-L-alaninamide	C484278		Alzheimer Disease	MESH:D000544	therapeutic	9.85	46
Clioquinol	D007464	130-26-7	Alzheimer Disease	MESH:D000544	therapeutic	10.25	46
Physostigmine	D010830	57-47-6	Alzheimer Disease	MESH:D000544	therapeutic	19.66	46
Minocycline	D008911	10118-90-8	Alzheimer Disease	MESH:D000544	therapeutic	23.73	46
huperzine A	C050426	102518-79-6	Alzheimer Disease	MESH:D000544	therapeutic	27.84	43
Cholinesterase Inhibitors	D002800		Alzheimer Disease	MESH:D000544	therapeutic	10.97	42
Ginkgo biloba extract	C063170		Alzheimer Disease	MESH:D000544	therapeutic	11.73	42
Thiourea	D013890	62-56-6	Alzheimer Disease	MESH:D000544	therapeutic	15.42	42
bis(4-hydroxycinnamoyl)methane	C034786		Alzheimer Disease	MESH:D000544	therapeutic	16.74	42
6,7-dihydroxyflavone	C485383		Alzheimer Disease	MESH:D000544	therapeutic	10.95	40
Heparin, Low-Molecular-Weight	D006495		Alzheimer Disease	MESH:D000544	therapeutic	3.34	38
BMS 708163	C554092		Alzheimer Disease	MESH:D000544	therapeutic	4.02	38
DP 155	C514017		Alzheimer Disease	MESH:D000544	therapeutic	4.25	38
Plant Preparations	D028321		Alzheimer Disease	MESH:D000544	therapeutic	43.79	28
Haloperidol	D006220	52-86-8	Alzheimer Disease	MESH:D000544	therapeutic	20.52	25
Mifepristone	D015735	84371-65-3	Alzheimer Disease	MESH:D000544	therapeutic	31.88	25
Niacin	D009525		Alzheimer Disease	MESH:D000544	therapeutic	27.43	22
Dipyridamole	D004176	58-32-2	Alzheimer Disease	MESH:D000544	therapeutic	18.22	17
Rivastigmine	D000068836		Alzheimer Disease	MESH:D000544	therapeutic	40.34	16
Tolcapone	D000077867	134308-13-7	Alzheimer Disease	MESH:D000544	therapeutic	7.32	14
Tacrine	D013619	321-64-2	Alzheimer Disease	MESH:D000544	therapeutic	24.58	11
Lecithins	D054709		Alzheimer Disease	MESH:D000544	therapeutic	4.29	10
Reserpine	D012110	50-55-5	Alzheimer Disease	MESH:D000544	therapeutic	21.2	10
